# Supplementary material for: Inocybe brijunica sp. nov., a New Ectomycorrhizal Fungus from Mediterranean Croatia Revealed by Morphology and Multilocus Phylogenetic Analysis
Source: J Fungi (Basel). 2021 Mar 10;7(3):199. doi: 10.3390/jof7030199 (PMC8000951; doi:10.3390/jof7030199)
Supplement: Supplementary file 1 [file jof-07-00199-s001.zip]

Archive with 1 entries (1 files):
- jof-1124207-supplementary.txt
