# Supplementary material for: Inocybe brijunica sp. nov., a New Ectomycorrhizal Fungus from Mediterranean Croatia Revealed by Morphology and Multilocus Phylogenetic Analysis
Source: J Fungi (Basel). 2021 Mar 10;7(3):199. doi: 10.3390/jof7030199 (PMC8000951; doi:10.3390/jof7030199)
Supplement: Supplementary file 1 [file jof-07-00199-s001.zip › jof-1124207-supplementary.txt]

#NEXUS
[written Mon Jan 11 17:00:55 CET 2021 by Mesquite  version 3.2 (build 801) at DESKTOP-IB06MCI/192.168.0.152]

BEGIN TAXA;
	TITLE Taxa;
	DIMENSIONS NTAX=28;
	TAXLABELS
		'DH1610a_Inocybe_brijunica' 'DH1610b_Inocybe_brijunica' 'JV14756F_Inocybe_erinaceomorpha' 'PBM2646_Inocybe_dulciolens' 'PBM2450_Inocybe_dulciolens' 'LVK13340_Inocybe_dulciolens' 'RS31493_Inocybe_hystrix' 'REH7405_Inocybe_aff_hystrix' 'PBM578_Inocybe_sp' 'PBM3975_Inocybe_melanopus' 'TR170_02_Inocybe_sp' 'JG310508_Inocybe_aeruginascens' 'JV7318F_Inocybe_glabripes' 'PBM1776_Inocybe_chondroderma' 'PBM2242_Inocybe_aff_pallidobrunnea' 'PBM1957_Inocybe_aff_pallidobrunnea' 'PBM1760_Inocybe_chondroderma' 'EL12805_Inocybe_erinaceomorpha' 'PC111007_Inocybe_aeruginascens' 'JG270502_Inocybe_aeruginascens' 'JV4986_Inocybe_melanopus' 'BJ920904_Inocybe_melanopus' 'TAA185135_Inocybe_melanopus' 'SJ020824_Inocybe_hystrix' 'HRL1184_Inocybe_hystrix' 'PBM3300_Inocybe_hystrix' 'TR180_02_Inocybe_sp' 'Stz3641_Inocybe_melanopus' 
	;

END;


BEGIN CHARACTERS;
	TITLE  Character_Matrix;
	DIMENSIONS  NCHAR=2761;
	FORMAT DATATYPE = DNA GAP = - MISSING = ?;
	MATRIX
	'DH1610a_Inocybe_brijunica'         TTGAATAAACTTGAACAGGCTGTTGCTGGCCCTCTTGGGGAATGTGCACGCTTGTCATCTTTATTTCTCCAACTGTGCACACATTGTAGACCTTGAT-GTTTGTGTGATTATTATCGAGTTGGGACTGCTGTGCTTTTCTTAGTCGGCTTTCCCTTGTATTTTTCAGGTCTATGTCATTTATACAAACCTGCGAGTCTGTTTAGAATGTTGAATAAGGTCATTTTGTACCTATAAAGTTAAATATA--CAACTTTCAGCAACGGATCTCTTGGCTCTCGCATCGATGAAGAACGCAGCGAAATGCGATAAGTAATGTGAATTGCAGAATTCAGTGAATCATCGAATCTTTGAACGCATCTTGCGCTCCTTGGTATTCCGAGGAGCATGCCTGTTTGAGTGTCATCT--AAATCCTCAATCACATTGA-TTCTTTCAGTGTGGCTTGGAAATGGGGGATGTTTTTGCAGGCTTTGCAAATGAAGTCTGCTCCCCTGAAATGTATTAGTGGTATCTGAGCAGAGAAACTACTACAGGTGTGATAATTTATCTATGCCTTGGTATGCTGCGTAAACGGATTGCACTGCTTATAACAAAACTTTATCATTTGTTT-----------------------------------------GATTCCCCTAGTAACTGCGAGTGAAGCGGGAAAAGCTCAAATTTGAAATCTGGCAGTTCTTGACTGTCCGAGTTGTAATCTAGAGAAGTGTTACCTGTGCTGGACCGTGTACAAGTCTTCTGGAATGGAGCATCATAGAGGGTGAGAATCCCGTCTTTGACACGGACTACCTGTACATTATGGTGCGCTCTCAAAGAGTCGAGTTGTTTGGGAATGCAGCTCAAAATGGGTGGTAAATGCCATCTAAAGCTAAATATTGGCGAGAGACCGATAGCGAACAAGTACCGTGAGGGAAAGATGAAAAGAACTTTGGAAAGAGAGTTAAACAGTACGTGAAATTGCTGAAAGGGAAACGCTTGAAGTCAGTCGCGTTGGCTAGAAATCAACTTTGCTCTTGCTTTGTGTACTTTCTGGTCGACGGGTCAGCATCAATTTTGACCATTGGATAAAGTCTTTGGGAATGTGGCATCTTAGGATGTGTTATAGCCCATTGTCGCATACAGTGGTTGGGATTGAGGAACTCAGCACGCCGCAAGGCCGGGTTTCGACCACGTTCGTGCTTAGGATGCTGGCATAATGGCTTTAATCGACCCGTCTTGAAACACGGACCAAGGAGTCTAACATGCCTGCGAGTGTTTGGGTGGAAAACCCATGCGCGTAATGAAAGTGAAAGTTGAGATCCCCTTCAAAAAGGGAGCATTGACGCCCGGACCAGACCTTTTGTGACGGATCCGCGGTAGAGCATGCATGTTGGGACCCGAAAGATGGTGAACTATGCCTGAATAGGGTGAAGCCAGAGGAAACTCTGGTGGAGGCTCGTAGCGATTCTGACGTGCAAATCGATCGTCAAATTTGGGTATAGGGGCGAAAGACTAATCGAACCATCTAGTAGCTGGTTCCTGCCGAAGTTTCCCTCAGGATAGCAGAAACTCATTATCAGATTTATGTGGTAAAGCGAATGATTAGAGGCCTTGGGGTTGAAACAACCTTAACCTATTCTCAAACTTTAAATATGTAAGAACGAGCCGTCTCTTGACTGGACCGCTCGACGATTGAGAGTTTCTAGTGGGCCATTTTTGGTAAGCAGAACTGGCGATGCGGGATGAACCGAACGCGAGGTTAAGGTGCCGGAATTCACGCTCATCAGACACCACAAAAGGTGTTAGTTCATCTAGACAGCAGGACGGTGGCCATGGAAGTCGGAATCCGCTAAGGAGTGTGTAACAACTCACCTGCCGAATGAACTAGCCCTGAAAATGGATGGCGCTTAAGCGTGATACCCATACCTCGCCGTCAGTGTTGAAGTGACGCGCTGACGAGTAGGCAGGCGTGGAGGTCAG---CCGAGACCCCTGAAGGACAAGCTTGTGGTCTGGTCAAGAATTTAGCTTTAATGGCATGTATCTCGGTTGGATCATTTTCTGGCCCGGTAATTGAGTTCCTAGAAGAATGGGGGCTGGAATCCCTGGAGGAGAATGCCCACTCGGCGAGGACGTTTACAAAAGTGTTCGTAAATGGTGTGTGGATTGGGGTGCATCCTGACGCCGCCAATCTTGTAAAGACGTTGAAGATGCTGAGGAGGAGAGAYGATATCAGTACTGAAGTCTCTGTGGTTAGGGATATCCGTGAAAGAGAGATGCGGGTGTATACGGATGCGGGTCGAGTCTGCAGACCGTTGTTCATCGTGGATGGTCAACAGCTCGTTTTGCAGAAGAAGCACATTAGATGGCTCAACAATGGCGTTGATGACGAAGGGAATGAATTCAAGTGGGAGCAGATGGTCAAGGGTGGTATTATTGAGTTGCTTGATGCAGAGGAGGAAGAGACAGTGATGATCTCGATGACACCTGAAGACTTGGAGAATTCACGACTTCAACAAGGAGGGTTTGATCCGCATGCGAATGATGGAGAATTTGATCCAGCAGCTCGTCTGAAGGCTGGAACCCATGCGCATACTTGGACACATTGCGAAATTCACCCCAGCATGATTCTTGGGATTTGTGCCAGTATAATTCCTTTCCCAGACCACAACCAGGTGGGTTAATCCATTCATCTCTTGTCCGAAATGCTGATTTCTTGCAGTCTCCACGAAATACCTATCAATCCGC-
	'DH1610b_Inocybe_brijunica'         TTGAATAAACTTGAACAGGCTGTTGCTGGCCCTCTTGGGGAATGTGCACGCTTGTCATCTTTATTTCTCCAACTGTGCACACATTGTAGACCTTGAT-GTTTGTGTGATTATTATCGAGTTGGGACTGCTGTGCTTTTCTTAGTCGGCTTTCCCTTGTATTTTTCAGGTCTATGTCATTTATACAAACCTGCGAGTCTGTTTAGAATGTTGAATAAGGTCATTTTGTACCTATAAAGTTAAATATA--CAACTTTCAGCAACGGATCTCTTGGCTCTCGCATCGATGAAGAACGCAGCGAAATGCGATAAGTAATGTGAATTGCAGAATTCAGTGAATCATCGAATCTTTGAACGCATCTTGCGCTCCTTGGTATTCCGAGGAGCATGCCTGTTTGAGTGTCATCT--AAATCCTCAATCACATTGA-TTCTTTCAGTGTGGCTTGGAAATGGGGGATGTTTTTGCAGGCTTTGCAAATGAAGTCTGCTCCCCTGAAATGTATTAGTGGTATCTGAGCAGAGAAACTACTACAGGTGTGATAATTTATCTATGCCTTGGTATGCTGCGTAAACGGATTGCACTGCTTATAACAAAACTTTATCATTTGTTT----------------------------------------GGATTCCCCTAGTAACTGCGAGTGAAGCGGGAAAAGCTCAAATTTGAAATCTGGCAGTTCTTGACTGTCCGAGTTGTAATCTAGAGAAGTGTTACCTGTGCTGGACCGTGTACAAGTCTTCTGGAATGGAGCATCATAGAGGGTGAGAATCCCGTCTTTGACACGGACTACCTGTACATTATGGTGCGCTCTCAAAGAGTCGAGTTGTTTGGGAATGCAGCTCAAAATGGGTGGTAAATGCCATCTAAAGCTAAATATTGGCGAGAGACCGATAGCGAACAAGTACCGTGAGGGAAAGATGAAAAGAACTTTGGAAAGAGAGTTAAACAGTACGTGAAATTGCTGAAAGGGAAACGCTTGAAGTCAGTCGCGTTGGCTAGAAATCAACTTTGCTCTTGCTTTGTGTACTTTCTGGTCGACGGGTCAGCATCAATTTTGACCATTGGATAAAGTCTTTGGGAATGTGGCATCTTAGGATGTGTTATAGCCCATTGTCGCATACAGTGGTTGGGATTGAGGAACTCAGCACGCCGCAAGGCCGGGTTTCGACCACGTTCGTGCTTAGGATGCTGGCATAATGGCTTTAATCGACCCGTCTTGAAACACGGACCAAGGAGTCTAACATGCCTGCGAGTGTTTGGGTGGAAAACCCATGCGCGTAATGAAAGTGAAAGTTGAGATCCCCTTCAAAAAGGGAGCATTGACGCCCGGACCAGACCTTTTGTGACGGATCCGCGGTAGAGCATGCATGTTGGGACCCGAAAGATGGTGAACTATGCCTGAATAGGGTGAAGCCAGAGGAAACTCTGGTGGAGGCTCGTAGCGATTCTGACGTGCAAATCGATCGTCAAATTTGGGTATAGGGGCGAAAGACTAATCGAACCATCTAGTAGCTGGTTCCTGCCGAAGTTTCCCTCAGGATAGCAGAAACTCATTATCAGATTTATGTGGTAAAGCGAATGATTAGAGGCCTTGGGGTTGAAACAACCTTAACCTATTCTCAAACTTTAAATATGTAAGAACGAGCCGTCTCTTGACTGGACCGCTCGACGATTGAGAGTTTCTAGTGGGCCATTTTTGGTAAGCAGAACTGGCGATGCGGGATGAACCGAACGCGAGGTTAAGGTGCCGGAATTCACGCTCATCAGACACCACAAAAGGTGTTAGTTCATCTAGACAGCAGGACGGTGGCCATGGAAGTCGGAATCCGCTAAGGAGTGTGTAACAACTCACCTGCCGAATGAACTAGCCCTGAAAATGGATGGCGCTTAAGCGTGATACCCATACCTCGCCGTCAGTGTTGAAGTGACGCGCTGACGAGTAGGCAGGCGTGGAGGTCAG----CGAGAC-CCTGAAGGACAAGCTTGTGGTCTGGTCAAGAATTTAGCTTTAATGGCATGTATCTCGGTTGGATCATTTTCTGGCCCGGTAATTGAGTTCCTAGAAGAATGGGGGCTGGAATCCCTGGAGGAGAATGCCCACTCGGCGAGGACGTTTACAAAAGTGTTCGTAAATGGTGTGTGGATTGGGGTGCATCCTGACGCCGCCAATCTTGTAAAGACGTTGAAGATGCTGAGGAGGAGAGAYGATATCAGTACTGAAGTCTCTGTGGTTAGGGATATCCGTGAAAGAGAGATGCGGGTGTATACGGATGCGGGTCGAGTCTGCAGACCGTTGTTCATCGTGGATGGTCAACAGCTCGTTTTGCAGAAGAAGCACATTAGATGGCTCAACAATGGCGTTGATGACGAAGGGAATGAATTCAAGTGGGAGCAGATGGTCAAGGGTGGTATTATTGAGTTGCTTGATGCAGAGGAGGAAGAGACAGTGATGATCTCGATGACACCTGAAGACTTGGAGAATTCACGACTTCAACAAGGAGGGTTTGATCCGCATGCGAATGATGGAGAATTTGATCCAGCAGCTCGTCTGAAGGCTGGAACCCATGCGCATACTTGGACACATTGCGAAATTCACCCCAGCATGATTCTTGGGATTTGTGCCAGTATAATTCCTTTCCCAGACCACAACCAGGTGGGTTAATCCATTCATCTCTTGTCCGAAATGCTGATTTCTTGCAGTCTCCACGAAATACCTATCAATCCG--
	'JV14756F_Inocybe_erinaceomorpha'   TCGAATAAACTTGAACAGGCTGTTGCTGGCCCTCTTGGGGCATGTGCACGCTTGTCATCTTTATCTCTCCAACTGTGCACACATTGTAGACCTTTTG-GGGGTTTGGATTGTTTCCGAGTTGGGACTGCT-TGCTTGTCAAAGTCAGCTTTCCCTTGCA-AAAAGAGGTCTATGTCTTTTTTACAAACCTATGAACTGTTTTAGAATGT---------------------TATAAAGTTAATTATA--CAACTTTCAGCAACGGATCTCTTGGCTCTCGCATCGATGAAGAACGCAGCGAAATGCGATAAGTAATGTGAATTGCAGAATTCAGTGAATCATCGAATCTTTGAACGCATCTTGCGCTCCTTGGTATTCCGAGGAGCATGCCTGTTTGAGTGTCATTC--AAATTCTCAACCATGTYG----TTTTCGATRTGGCTTGGATTTGGGGGT-TTTTGTGCAGGCCCCTC----GAGGTCAGCTCCCCTGAAATGCATTAGTAGTATCTGAGC--------TACCACAGGTGTGATAATCTATCTATGCCTTGGCGAGCTG----------TTGCACTGCTTATAATAA------TTGATGAATTT--TTAAGCATATCAATAAGCGGAGGAAAAGAAACTAACAAGGATTCCCCTAGTAACTGCGAGTGAAGCGGGAAAAGCTCAAATTTGAAATCTGGCGGTTTTTGACCGTCCGAGTTGTAGTCTGGAGAAGTGTTACCTGTGCAGGACCGTGTACAAGTCCCCTGGAATGGGGCATCATAGAGGGTGAGAATCCCGTCTTTGACACGGACTACCTGTGCATCGTGGTGCACTCTCGAAGAGTCGAGTTGTTTGGGAATGCAGCTCAAAATGGGTGGTAAATGCCATCTAAAGCTAAATATTGGCGAGAGACCGATAGCGAACAAGTACCGTGAGGGAAAGATGAAAAGAACTTTGGAAAGAGAGTTAAACAGTACGTGAAATTGCTGAAAGGGAAACGCTTCAAGTCAGTCGCGTTGGCTAGGAATCAGCCTTGCTCTTGCTTGGTGCACTTTCTGGTCGACGGGTCAGCATCAGTTCTGATCGCCGGACAAAGTCTTTGGGAATGTGGCATCTCAGGATGTGTTATAGCCCATCGTCGGATACGGTGGTTGGGATTGAGGAACTCAGCACGCCGCGAGGCCGGGTTTTGACCACGTTCGTGCTTAGGATGCTGGCATAATGGCTTCAATCGACCCGTCTTGAAACACGGACCAAGGAGTCTAACATGCCTGCGAGTGTTTGGGTGGAAAACCCATGCGCGCAATGAAAGTGAAAGTTGAGATCCCCTTCAAACAGGGAGCATCGACGCCCGGACCAGACCTTTTGTGACGGATCCGCGGTGGAGCATGCATGTTGGGACCCGAAAGATGGTGAACTATGCCTGAATAGGGTGAAGCCAGAGGAAACTCTGGTGGAGGCTCGTAGCGATTCTGACGTGCAAATCGATCGTCAAATTTGGGTATAGGGGCGAAAGACTAATCGAACCATCTAGTAGCTGGTTCCTGCCGAAGTTTCCCTCAGGATAGCAGAAACTCATTATCAGATTTATGTGGTAAAGCGAATGATTAGAGGCCTTGGGGTTGAAACAACCTTAACCTATTCTCAAACTTTAAATATGTAAGAACGAGCCGTCTCTTGACTGGACCGCTCGACGATTGAGAGTTTCTAGTGGGCCATTTTTGGTAAGCAGAACTGGCGATGCGGGATGAACCGAACGCGAGGTTAAGGTGCCGGAATTCACGCTCATCAGACACCACAAAAGGTGTTAGTTCATCTAGACAGCAGGACGGTGGCCATGGAAGTCGGAATCCGCTAAGGAGTGTGTAACAACTCACCTGCCGAATGAACTAGCCCTGAAAATGGATGGCGCTTAAGCGTGATACCCATACCTCGCCGTCAGTGTTGAAGTGACGCTCTGACGAGTAGGCAGGCGTGGAGGTCAG--GCCGAGACCCCTGAAGGTCAAGCCTGCGGTCTGGTCAAGAATCTAGCATTAATGGCTTGTATCTCAGTTGGGTCGTTCTCTAGCCCGGTAATTGAGTTCTTAGAAGAGTGGGGGCTGGAATCCCTAGAGGAGAATGCTCACTCGTCGACGCAACCAACAAAAGTGTTCGTAAATGGTGTATGGATCGGTGTGCATCGTGAACCCACCAATCTTGTAAAAACGTTGAAGAAGCTGAGGAGGAAAGAGGATATCAGTACTGAAGTCTCGGTGGTGAGGGATATCCGTGAAAGGGAGATGAGGGTATATACGGATGCAGGTCGAGTTTGCAGACCATTGTTTATTGTGGAGGAGCAACGACTCGTTTTGCGGAAGAAGCACATTAGATGGCTTAGCGATGGTGTTGATGACGAGGGGAATGAATTTAAATGGGAGCAGATGGTCAAGGGTGGCATTATTGAGTTGCTTGACGCAGAGGAGGAAGAGACGGTGATGATCTCGATGACACCCGAAGACTTGACGAATTCACAACA---------AGGTTCTGATCGGCATCCAAATGATGAAGATTTTGATCCAGCGGCTCGATTGAAAGCTGGAACCAATGCGCATACTTGGACACATTGCGAGATTCACCCCAGCATGATTCTTGGCATTTGTGCCAGTATAATTCCTTTCCCAGACCACAACCAGGTGGGTTAGTCCATT-GGCCCTTGTCCGAAATGCTGATCTCTTTTAGTCTCCACGAAATACCTACCAATCCGC-
	'PBM2646_Inocybe_dulciolens'        TTGAATAAACTTGAACAGGCTGTTGCTGGCCCTTAG-GGGTATGTGCACGCTTGTCATCTTTATTTCTCCAACTGTGCACATATTGTAGACCTGGAGAGTTGTTGTTGATGTTATCGAGTTGGAACTGCTACTGCTGTTGCT-GTTGCTTTTCCTTGAACTTTCCAGGTCTATGTCCTTTTTACAAACCTATGAATCTGTTTAGAAT----AACAAAGTT-------------GAATTTAAATATA--CAACTTTCAGCAACGGATCTCTTGGCTCTCGCATCGATGAAGAACGCAGCGAAATGCGATAAGTAATGTGAATTGCAGAATTCAGTGAATCATCGAATCTTTGAACGCATCTTGCGCTCCTTGGTATTCCTTGGAGCATGCCTGTTTGAGTGTCATTC--AAGTTCTCAACCACATTGA---------TTGTGGCTTGGATGTGGGGGGTTTTTGTGCAGGCCTTTTTGTGAGGGTCAGCTCCCCTGAAATGCATTAGCGGTATCTGAGCAGAGAAACTACCACAGGTGTGATAATTTATCTATGCCTTGGTGAGCTGCATGAACAGATTGTGCTGCTTATAAC--CATATTTTGATGAATTT--TTAAGCATATCAATAAGCGGAGGAAAAGAAACTAACAAGGATTCCCCTAGTAACTGCGAGTGAAGCGGGAAAAGCTCAAATTTGAAATCTGGCGGTTTTTGACTGTCCGAGTTGTAGTCTGGAGAAGTGTTACCTGTGCTGGACCGTGTACAAGTCCCCTGGAATGGGGCATCATAGAGGGTGAGAATCCCGTCTTTGACACGGACTACCTGTACGTTATGGTGCACTCTCGAAGAGTCGAGTTGTTTGGGAATGCAGCTCAAAATGGGTGGTAAATGCCATCTAAAGCTAAATATTGGCGAGAGACCGATAGCGAACAAGTACCGTGAGGGAAAGATGAAAAGAACTTTGGAAAGAGAGTTAAACAGTACGTGAAATTGCTGAAAGGGAAACGCTTGAAGTCAGTCGCGTTGGCTAGAAATCAGCCTTGCTCTTGCTTGGTGTACTTTCTGGTCGACGGGTCAGCATCAATTTTGACCACCGGACAAAGTCTTTGGGAATGTGGCATCTTAGGATGTGTTATAGCCCATTGTCGCATACGGTGGTTGGGATTGAGGAACTCAGCACGCTGCAAGGCCGGGTTTCGACCACGTTCGTGCTTAGGATGCTGGCATAATGGCTTTAATCGACCCGTCTTGAAACACGGACCAAGGAGTCTAACATGCCTGCGAGTGTTTGGGTGGAAAACCCATGCGCGTAATGAAAGTGAAAGTTGAGATCCCCTTCAAACAGGGAGCATTGACGCCTGGACCAGACCTTTTGTGACGGATCCACGGTAGAGCATGCATGTTGGGACCCGAAAGATGGTGAACTATGCCTGAATAGGGTGAAGCCAGAGGAAACTCTGGTGGAGGCTCGTAGCGATTCTGACGTGCAAATCGATCGTCAAATTTGGGTATAGGGGCGAAAGACTAATCGAACCATCTAGTAGCTGGTTCCTGCCGAAGTTTCCCTCAGGATAGCAGAAACTCATTATCAGATTTATGTGGTAAAGCGAATGATTAGAGGCCTTGGGGTTGAAACAACCTTAACCTATTCTCAAACTTTAAATATGTAAGAACGAGCCGTCTCTTGACTGGACTGCTCGACGATTGAGAGTTTCTAGTGGGCCATTTTTGGTAAGCAGAACTGGCGATGCGGGATGAACCGAACGCGAGGTTAAGGTGCCGGAATTCACGCTCATCAGACACCACAAAAGGTGTTAGTTCATCTAGACAGCAGGACGGTGGCCATGGAAGTCGGAATCCGCTAAGGAGTGTGTAACAACTCACCTGCCGAATGAACTAGCCCTGAAAATGGATGGCGCTTAAGCGTGATACCCATACCTCGCCGTCAGTGTTGAAGTGACGCACTGACGAGTAGGCAGGCGTGGAGGTCAG--GCCGAGACTCCTGAAGGTCAAGCCTGCGGTCTGGTCAAGAATTTAGCATTAATGGCTTGTATCTCGGTTGGTTCGTTGTCTAGCCCGGTAATTGAGTTCTTAGAAGAGTGGGGGCTGGAATCCCTGGAGGAGAATGCTCACTCGTCGACGCAACCTACAAAAGTCTTCGTAAATGGTGTATGGATCGGTGTGCATCGTGAACCCTCCAATCTTGTAACTACGTTGAAGAAGCTGAGGAGGAAAGAGGATGTCAGCACTGAAGTCTCTGTGGTGAGGGATATCCGTGAAAGGGAGATGAGGGTATATACGGATCCGGGTCGAGTTTGCAGACCGTTGTTTATTGTGGATCAGCAACAGCTCGTTTTGCAGAAGAAGCACATAAGATGGCTCGGCGATGGCGTTGATGACGAAGGGAATGAATTTAAGTGGGAGCAGATGGTCAAGGGTGGCATTATTGAGCTGCTTGACGCAGAGGAGGAAGAGACGGTAATGATCTCGATGACACCCGAAGACTTGGAGAATTCCCAACG---------AGGTTCTGATCGGCATGCAARTGATGCAGAATTTGATCCAGCGGCTCGATTGAAGGCCGGAACCCATGCGCATACTTGGACACATTGCGAGATTCACCCCAGTATGATTCTTGGCATTTGTGCCAGTATAATTCCTTTCCCAGACCACAACCAGGTGGGTTAGTCCATTCAGCTCGTGTCCGAAATGCTGATTTTTTATAGTCTCCACGAAATACCTACCAATCCGC-
	'PBM2450_Inocybe_dulciolens'        TTGAATAAACTTGAACAGGCTGTTGCTGGCCCTTAG-GGGTATGTGCACGCTTGTCATCTTTATTTCTCCAACTGTGCACATATTGTAGACCTG----GTTGTTGTTGATGTTATCGAGTTGGAACTGCTACTGCTGTTGCT-GTTGCTTTTCCTTGAACTTTCCAGGTCTATGTCCTTTTTACAAACCTATGAATCTGTTTAGAAT----AACAAAGTT-------------GAATTTAAATATA--CAACTTTCAGCAACGGATCTCTTGGCTCTCGCATCGATGAAGAACGCAGCGAAATGCGATAAGTAATGTGAATTGCAGAATTCAGTGAATCATCGAATCTTTGAACGCATCTTGCGCTCCTTGGTATTCCTTGGAGCATGCCTGTTTGAGTGTCATTC--AAGTTCTCAACCACATTGA---------TTGTGGCTTGGATGTGGGGGGTTTTTGTGCAGGCCTTTTTGTGAGGGTCAGCTCCCCTGAAATGCATTAGCGGTATCTGAGCAGAGAAACTACCACAGGTGTGATAATTTATCTATGCCTTGGTGAGCTGCATGAACAGATTGTGCTGCTTATAAC--CATATTTTGATGAATTT--TTAAGCATATCAATAAGCGGAGGAAAAGAAACTAACAAGGATTCCCCTAGTAACTGCGAGTGAAGCGGGAAAAGCTCAAATTTGAAATCTGGCGGTTTTTGACTGTCCGAGTTGTAGTCTGGAGAAGTGTTACCTGTGCTGGACCGTGTACAAGTCCCCTGGAATGGGGCATCATAGAGGGTGAGAATCCCGTCTTTGACATGGACTACCTGTACGTTATGGTGCACTCTCGAAGAGTCGAGTTGTTTGGGAATGCAGCTCAAAATGGGTGGTAAATGCCATCTAAAGCTAAATATTGGCGAGAGACCGATAGCGAACAAGTACCGTGAGGGAAAGATGAAAAGAACTTTGGAAAGAGAGTTAAACAGTACGTGAAATTGCTGAAAGGGAAACGCTTGAAGTCAGTCGCGTTGGCTAGAAATCAGCCTTGCTCTTGCTTGGTGTACTTTCTGGTCGACGGGTCAGCATCAATTTTGACCACCGGACAAAGTCTTTGGGAATGTGGCATCTTAGGATGTGTTATAGCCCATTGTCGCATACGGTGGTTGGGATTGAGGAACTCAGCACGCTGCAAGGCCGGGTTTCGACCACGTTCGTGCTTAGGATGCTGGCATAATGGCTTTAATCGACCCGTCTTGAAACACGGACCAAGGAGTCTAACATGCCTGCGAGTGTTTGGGTGGAAAACCCATGCGCGTAATGAAAGTGAAAGTTGAGATCCCCTTCAAACAGGGAGCATTGACGCCTGGACCAGACCTTTTGTGACGGATCCACGGTAGAGCATGCATGTTGGGACCCGAAAGATGGTGAACTATGCCTGAATAGGGTGAAGCCAGAGGAAACTCTGGTGGAGGCTCGTAGCGATTCTGACGTGCAAATCGATCGTCAAATTTGGGTATAGGGGCGAAAGACTAATCGAACCATCTAGTAGCTGGTTCCTGCCGAAGTTTCCCTCAGGATAGCAGAAACTCATTATCAGATTTATGTGGTAAAGCGAATGATTAGAGGCCTTGGGGTTGAAACAACCTTAACCTATTCTCAAACTTTAAATATGTAAGAACGAGCCGTCTCTTGACTGGACTGCTCGACGATTGAGAGTTTCTAGTGGGCCATTTTTGGTAAGCAGAACTGGCGATGCGGGATGAACCGAACGCGAGGTTAAGGTGCCGGAATTCACGCTCATCAGACACCACAAAAGGTGTTAGTTCATCTAGACAGCAGGACGGTGGCCATGGAAGTCGGAATCCGCTAAGGAGTGTGTAACAACTCACCTGCCGAATGAACTAGCCCTGAAAATGGATGGCGCTTAAGCGTGATACCCATACCTCGCCGTCAGTGTTGAAGTGACGCACTGACGAGTAGGCAGGCGTGGAGGTCAG--GCCGAGACTCCTGAAGGTCAAGCCTGCGGTCTGGTCAAGAATTTAGCATTAATGGCTTGTATCTCGGTTGGTTCGTTGTCTAGCCCGGTAATTGAGTTCTTAGAAGAGTGGGGGCTGGAATCCCTGGAGGAGAATGCTCACTCGTCGACGCAACCTACAAAAGTCTTCGTAAATGGTGTATGGATCGGTGTGCATCGTGAACCCTCCAATCTTGTAACTACGTTGAAGAAGCTSAGGAGGAAAGAGGATGTCAGCACTGAAGTCTCTGTGGTGAGGGATATCCGTGAAAGGGAGATGAGGGTATATACGGATCCGGGTCGAGTTTGCAGACCGTTGTTTATTGTGGATCAGCAACAGCTCGTTTTGCAGAAGAAGCACATAAGATGGCTCGGCGATGGCGTTGATGACGAAGGGAATGAATTTAAGTGGGAGCAGATGGTCAAGGGTGGCATTATTGAGCTGCTTGACGCAGAGGAGGAAGAGACGGTAATGATCTCGATGACACCCGAAGACTTGGAGAATTCCCAACG---------AGGTTCTGATCGGCATGCAAGTGATGCAGAATTTGATCCAGCGGCTCGATTGAAGGCCGGAACCCATGCGCATACTTGGACACATTGCGAGATTCACCCCAGTATGATTCTCGGCATTTGTGCCAGTATAATTCCTTTCCCAGACCACAACCAGGTGGGTTAGTCCATTCAGCTCGTGTCCGAAATGCTGATTTTTTATAGTCTCCACGAAATACCTACCAATCCGC-
	'LVK13340_Inocybe_dulciolens'       TTGAATAAACTTGAACAGGCTGTTGCTGGCCCTTAG-GGGTATGTGCACGCTTGTCATCTTTATTTCTCCAACTGTGCACATATTGTAGACCTG----GTTGTTGTTGATGTTATCGAGTTGGAACTGCTACTGCTGTTGCT-GTTGCTTTTCCTTGAACTTTCCAGGTCTATGTCCTTTTTACAAACCTATGAATCTGTTTAGAAT----AACAAAGTT-------------GAATTTAAATATA--CAACTTTCAGCAACGGATCTCTTGGCTCTCGCATCGATGAAGAACGCAGCGAAATGCGATAAGTAATGTGAATTGCAGAATTCAGTGAATCATCGAATCTTTGAACGCATCTTGCGCTCCTTGGTATTCCTTGGAGCATGCCTGTTTGAGTGTCATTC--AAGTTCTCAACCACATTGA---------TTGTGGCTTGGATGTGGGGGGTTTTTGTGCAGGCCTTTTTGTGAGGGTCAGCTCCCCTGAAATGCATTAGCGGTATCTGAGCAGAGAAACTACCACAGGTGTGATAATTTATCTATGCCTTGGTGAGCTGCATGAACAGATTGTGCTGCTTATAAC--CATATTTTGATGAATTT--TTAAGCATATCAATAAGCGGAGGAAAAGAAACTAACAAGGATTCCCCTAGTAACTGCGAGTGAAGCGGGAAAAGCTCAAATTTGAAATCTGGCGGTTTTTGACTGTCCGAGTTGTAGTCTGGAGAAGTGTTACCTGTGCTGGACCGTGTACAAGTCCCCTGGAATGGGGCATCATAGAGGGTGAGAATCCCGTCTTTGACATGGACTACCTGTACGTTATGGTGCACTCTCGAAGAGTCGAGTTGTTTGGGAATGCAGCTCAAAATGGGTGGTAAATGCCATCTAAAGCTAAATATTGGCGAGAGACCGATAGCGAACAAGTACCGTGAGGGAAAGATGAAAAGAACTTTGGAAAGAGAGTTAAACAGTACGTGAAATTGCTGAAAGGGAAACGCTTGAAGTCAGTCGCGTTGGCTAGAAATCAGCCTTGCTCTTGCTTGGTGTACTTTCTGGTCGACGGGTCAGCATCAATTTTGACCACCGGACAAAGTCTTTGGGAATGTGGCATCTTAGGATGTGTTATAGCCCATTGTCGCATACGGTGGTTGGGATTGAGGAACTCAGCACGCTGCAAGGCCGGGTTTCGACCACGTTCGTGCTTAGGATGCTGGCATAATGGCTTTAATCGACCCGTCTTGAAACACGGACCAAGGAGTCTAACATGCCTGCGAGTGTTTGGGTGGAAAACCCATGCGCGTAATGAAAGTGAAAGTTGAGATCCCCTTCAAACAGGGAGCATTGACGCCTGGACCAGACCTTTTGTGACGGATCCACGGTAGAGCATGCATGTTGGGACCCGAAAGATGGTGAACTATGCCTGAATAGGGTGAAGCCAGAGGAAACTCTGGTGGAGGCTCGTAGCGATTCTGACGTGCAAATCGATCGTCAAATTTGGGTATAGGGGCGAAAGACTAATCGAACCATCTAGTAGCTGGTTCCTGCCGAAGTTTCCCTCAGGATAGCAGAAACTCATTATCAGATTTATGTGGTAAAGCGAATGATTAGAGGCCTTGGGGTTGAAACAACCTTAACCTATTCTCAAACTTTAAATATGTAAGAACGAGCCGTCTCTTGACTGGACTGCTCGACGATTGAGAGTTTCTAGTGGGCCATTTTTGGTAAGCAGAACTGGCGATGCGGGATGAACCGAACGCGAGGTTAAG--------------------------------------------------------------------------------------------------------------------------------------------------------------------------------------------------------------------------GCCGAGACTCCTGAAGGTCAAGCCTGCGGTCTGGTCAAGAATTTAGCATTAATGGCTTGTATCTCGGTTGGTTCGTTGTCTAGCCCGGTAATTGAGTTCTTAGAAGAGTGGGGGCTGGAATCCCTGGAGGAGAATGCTCACTCGTCGACGCAACCTACAAAAGTCTTCGTAAATGGTGTATGGATCGGTGTGCATCGTGAACCCTCCAATCTTGTAACTACGTTGAAGAAGCTGAGGAGGAAAGAGGATGTCAGCACTGAAGTCTCTGTGGTGAGGGATATCCGTGAAAGGGAGATGAGGGTATATACGGATCCGGGTCGAGTTTGCAGACCGTTGTTTATTGTGGATCAGCAACAGCTCGTTTTGCAGAAGAAGCACATAAGATGGCTCGGCGATGGCGTTGATGACGAAGGGAATGAATTTAAGTGGGAGCAGATGGTCAAGGGTGGCATTATTGAGCTGCTTGACGCAGAGGAGGAAGAGACGGTAATGATCTCGATGACACCCGAAGACTTGGAGAATTCCCAACG---------AGGTTCTGATCGGCATGCAAATGATGCAGAATTTGATCCAGCGGCTCGATTGAAGGCCGGAACCCATGCGCATACTTGGACACATTGCGAGATTCACCCCAGTATGATACTTGGCATTTGTGCCAGTATAATTCCTTTCCCAGACCACAACCAGGTGGGTTAGTCCATTCAGCTCGTGTCCGAAATGCTGATTTTTTATAGTCTCCACGAAATACCTACCAATCCGC-
	'RS31493_Inocybe_hystrix'           -------------------------------------------------------------------------------------------------------------------------------------------------------------------------------------------------------------------------------------------------------------------------------------------------------------------------------------------------------------------------------------------------------------------------------------------------------------------------------------------------------------------------------------------------------------------------------------------------------------------------------------TTAAGCATATCAATAAGCGGAGGAAAAGAAACTAACAAGGATTCCCCTAGTAACTGCGAGTGAAGCGGGAAAAGCTCAAATTTGAAATCTGGCAGTCCTTGACTGTCCGAGTTGTAATCTAGAGAAGTGTTACCTGTGCTGGACCGTGTACAAGTCTTCTGGAATGGAGCATCATAGAGGGTGAGAATCCCGTCTTTGACACGGACTACCTGCGCGTCATGGTGCACTCTCAAAGAGTCGAGTTGTTTGGGAATGCAGCTCAAAATGGGTGGTAAATGCCATCTAAAGCTAAATATTGGCGAGAGACCGATAGCGAACAAGTACCGTGAGGGAAAGATGAAAAGAACTTTGGAAAGAGAGTTAAACAGTACGTGAAATTGCTGAAAGGGAAACGCTTGAAGTCAGTCGCGTTGGCTAGGAATCAGCCTTGCTCTTGCATGGTGTACTTTCTGGTTGACGGGTCAGCATCAATTTTGACCATTGGAAAAAGTCTTTGGGAATGTGGCATCTTAGGATGTGTTATAGCCCAATGTCGCATGCAGTGGTTGGGATTGAGGAACTCAGCACGCCGCAAGGCCGGGTTTCGACCACGTTCGTGCTTAGGATGCTGGCATAATGGCTTTAATCGACCCGTCTTGAAACACGGACCAAGGAGTCTAACATGCCTGCGAGTGTTTGGGTGGAAAACCCATGCGCGAAATGAAAGTGAAAGTTGAGATCCCCTTCAAACAGGGAGCATTGACGCCCGGACCAGAGCTTTTGTGACGGATCCGCGGTAGAGCATGTATGTTGGGACCCGAAAGATGGTGAACTATGCCTGAATAGGGTGAAGCCAGAGGAAACTCTGGTGGAGGCTCGTAGCGATTCTGACGTGCAAATCGATCGTCAAATTTGGGTATAGGGGCGAAAGACTAATCGAACCATCTAGTAGCTGGTTCCTGCCGAAGTTTCCCTCAGGATAGCAGAAACTCATTATCAGATTTATGTGGTAAAGCGAATGATTAGAGGCCTTGGGGTTGAAACAACCTTAACCTATTCTCAAACTTTAAATATGTAAGAACGAGCCGTCTCTTGACTGGACCGCTCGACGATTGAGAGTTTCTAGTGGGCCATTTTTGGTAAGCAGAACTGGCGATGCGGGATGAACCGAACGCGAGGTTAAGGTGCCGGAATTCACGCTCATCAGACACCACAAAAGGTGTTAGTTCATCTAGACAGCAGGACGGTGGCCATGGAAGTTGGAATCCGCTAAGGAGTGTGTAACAACTCACCTGCCGAATGAACTAGCCCTGAAAATGGATGGCGCTTAAGCGTGATACCCATACCTCGCCGTCAGTGTTGAAGTGAAGCACTGACGAGTAGGCAGGCGT----------------------------CCAAGCCTGCGGTCTGGTCAAGAATTTAGCATTAATGGCTTGTATTTCGGTTGGATCGTTCTCTGGCCCGGTAATCGAGTTCTTAGAAGAGTGGGGGCTGGAATCCCTGGAGGAGAACGCTCACTCGTCGACTACATTGACAAAGGTGTTCGTAAATGGGGTATGGATTGGAGTGCACCGTGATGCCGCCAGTCTTGTAAAGACGTTGAAAAAGCTGAGGAGGAAAGATGATATCAGTACTGAAGTCTCTGTGGTTAGGGATATCCGTGAAAGAGAGATGAGGGTATATACGGATGCGGGTCGAGTTTGCAGACCGTTGTTCATCGTGGAGGCCCAACAGCTCGTTTTGCAGAAGAAGCACATCAGATGGCTTAACAATGGTGCTGATGACGAAGGGAATGAATTCAAGTGGGGGCAGATGGTCAAGGGTGGCATTATTGAGTTGCTTGACGCAGAGGAGGAAGAGACGGTTATGATCTCGATGACACCTGAAGACTTGGAGAATTCACGGCTCCAACAAAGAGGTTTCGATCAGCAAACCAACGATGGAGAATTTGATCCAGCGGCTCGCCTGAAGGCTGGAACCCATGCGCATACTTGGACGCATTGCGAGATTCACCCAAGTATGATCCTTGGCATTTGTGCGAGTATAATCCCCTTCCCGGACCACAACCAGGTAGGTTAATCTATCCATATCTCGGTCTGAATGCTGATA-CTGTCAGTCTCCACGAAATACCTATCAGTCCGC-
	'REH7405_Inocybe_aff_hystrix'       TTGAATAAACTTGAGCAGGCTGTTGCTGTCTCCCACGGTGTATGTGCACGCTTGTCATCTTTATATCTCCAACTGTGCACATATTGTAGACTCAGAAAGTTGAT------TTCTTCGAGTTGGGACTGCTGTGCTCTTTGACGTCRGCTTTGCCTTTCATTTTCTGGGTCTATGTCACTTT-ACAAACATTTGAATCTGTTTAGAATGTTGAATCAGGTCCTTTTGTACCTATAAAGTTATATATA--CAACTTTCAGCAACGGATCTCTTGGCTCTCGCATCGATGAAGAACGCAGCGAAATGCGATAAGTAATGTGAATTGCAGAATTCAGTGAATCATCGAATCTTTGAACGCATCTTGCGCTCCTTGGTATTCCGAGGAGCATGCCTGTTTGAGTGTCATTT--AAGTTCTCAACCACATCAGTCTTTTCTGGTGTGGCTTGGATGGGGGGAAATTTTTTGCAGGCTTTTGAAATGAAGTCAGCTCCCCTGAAATGCATTAGTAGTATCTGAGCAGAAAAACTACTACAGGTGTGATAACTTATCTATGCCTTTGTATTCTGCATGAATGGATTGCACTGCTTACAACAAACCTATTTGACAA------TTAAGCATATCAATAAGCGGAGGAAAAGAAACTAACAAGGATTCCCCTAGTAACTGCGAGTGAAGCGGGAAAAGCTCAAATTTGAAATCTGGCAGTCCTCGACTGTCCGAGTTGTAATCTAGAGAAGTGTTACCTGTGCTGGACCGTGTACAAGTCTTCTGGAATGGAGCATCATAGAGGGTGAGAATCCCGTCTTTGACACGGACTACCTGTGCGTCATGGTGCACTCCCAAAGAGTCGAGTTGTTTGGGAATGCAGCTCAAAATGGGTGGTAAATGCCATCTAAAGCTAAATATTGGCGAGAGACCGATAGCGAACAAGTACCGTGAGGGAAAGATGAAAAGAACTTTGGAAAGAGAGTTAAACAGTACGTGAAATTGCTGAAAGGGAAACGCTTGAAGTCAGTCGCGTTGGCTAGGAATCAGCCTTGCTCTTGCATGGTGTACTTTCTGGTTGACGGGTCAGCATCAATTTTGACCATTGGAAAAAGTCATTGGGAATGTGGCATCTTAGGATGTGTTATAGCCCAGTGTCGCATACAGTGGTTGGGATTGAGGAACTCAGCACGCCGCAAGGYCGGGTTTCGACCACGTTCGTGCTTAGGATGCTGGCATAATGGCTTTAATCGACCCGTCTTGAAACACGGACCAAGGAGTCTAACATGCCTGCGAGTGTTTGGGTGGAAAACCCATGCGCGAAATGAAAGTGAAAGTTGAGATCCCCTTCAAACAGGGAGCATTGACGCCCGGACCAGAGCTTTTGTGAAGGATCCGCGGTAGAGCATGCATGTTGGGACCCGAAAGATGGTGAACTATGCCTGAATAGGGTGAAGCCAGAGGAAACTCTGGTGGAGGCTCGTAGCGATTCTGACGTGCAAATCGATCGTCAAATTTGGGTATAGGGGCGAAAGACTAATCGAACCATCTAGTAGCTGGTTCCTGCCGAAGTTTCCCTCAGGATAGCAGAAACTCATTATCAGATTTATGTGGTAAAGCGAATGATTAGAGGCCTTGGGGTTGAAACAACCTTAACCTATTCTCAAACTTTAAATATGTAAGAACGAGCCGTCTCTTGACTGGACCGCTCGACGATTGAGAGTTTCTAGTGGGCCATTTTTGGTAAGCAGAACTGGCGATGCGGGATGAACCGAACGCGAGGTTAAGGTGCCGGAATTCACGCTCATCAGACACCACAAAAGGTGTTAGTTCATCTAGACAGCAGGACGGTGGCCATGGAAGTCGGAATCCGCTAAGGAGTGTGTAACAACTCACCTGCCGAATGAACTAGCCCTGAAAATGGATGGCGCTTAAGCGTGATACCCATACCTCGCCGTCAGTGTTGAAGTGATGCACTGACGAGTAGGCAGGCGTGGAGGTCAG--GCCGAGACCCCAGAAGGCCAAGCCTGCGGCCTGGTCAAGAATTTAGCATTAATGGCTTGTATTTCGGTTGGATCGTTCTCTGGCCCGGTAATCGAGTTCTTAGAAGAGTGGGGGCTGGAATCCCTGGAGGAGAACGCTCACTCGTCGACTACATTGACAAAGGTGTTTGTAAATGGTGTATGGATTGGAGTGCACCGCGATGCCGCCAGTCTTGTAAAGACGTTGAAGAAGCTTAGGAGGAAAGATGATATCAGTACTGAAGTCTCTGTGGTTAGGGATATCCGTGAAAGAGAGATGAGGGTATATACGGATGCGGGTCGAGTTTGCAGACCGTTGTTCATCGTGGAGGCCCAACAGCTCGTTTTGCAGAAGAAGCACATCAGATGGCTTAACAATGGTGCTGATGACGAAGGGAATAAATTTAAGTGGGGGGAGATGGTCAAGGGAGGCATTATTGAGTTGCTTGACGCGGAAGAGGAAGAGACGGTTATGATCTCGATGACACCTGAAGACTTGGAGAATTCACGGCTCCAACAAAGAGGTTTCGATCCGCATACCAATGATGGAGAATTCGATCCAGCGGCTCGCCTGAAGGCTGGAACCCATGCGCATACTTGGACACATTGCGAGATTCACCCGAGTATGATCCTTGGCATTTGTGCCAGTATAATCCCCTTCCCGGACCACAACCAGGTGGGTTAATCTATCCATCTCTTTTCTGAAATGCTGATATCTGTCAGTCTCCACGAAATACCTATCAATCCGC-
	'PBM578_Inocybe_sp'                 TTGAATAAACTTGTGCAGGCTGTTGCTGGTCCACCTTGGGCATGTGCACGCTTGTCATCTTTATATCTCCAACTGTGCACCCACTGTAGGCCTGA---GATCTCTGAATTATATTCGATTTGGGACTGCTGGTGCCATCAAGCCCAGCTTTGCCTTGCA-TCTCCAGGTCTATGTCATTTTCACAAACCTCCAAACATGTTTAGAATGTTGAATCAGGTCCTTTTGTACCTATAAATTAATATATA--CAACTTTCAGCAACGGATCTCTTGGCTCTCGCATCGATGAAGAACGCAGCGAAATGCGATAAGTAATGTGAATTGCAGAATTCAGTGAATCATCGAATCTTTGAACGCATCTTGCGCTCCTTGGTATTCCGAGGAGCATGCCTGTTTGAGTGTCATCT--AAATTCTCAACCACACCAA--------GGTGTGCGTTGGATATGGGGGT--CTTTTGCAGGCCTCTGAAAGGAGGCCAGCTCCCCTGAAATGCATTAGCGGTATCCGAGCAGGAAAACTACCACAGGCGTGATAATTTATCTATGCCTCGGTAGGCTGCATGAATGGATTGCGCTGCTCACAATGAACAATTTTGATGAATTT--TTAAGCATATCAATAAGCGGAGGAAAAGAAACTAACAAGGATTCCCCTAGTAACTGCGAGTGAAGCGGGAAAAGCTCAAATTTGAAATCTGGCGGTTCTTGATCGTCCGAGTTGTAATCTAGAGAAGTGTTACCTGTGCTGGACCGTGTAAAAGTCTCCTGGAATGGAGCATCATAGAGGGTGAGAATCCCGTCTTTGACACGGACTGCCTGTACATTATGGTGCGCTCTCAAAGAGTCGAGTTGTTTGGGAATGCAGCTCAAAATGGGTGGTAAATGCCATCTAAAGCTAAATATTGGCGAGAGACCGATAGCGAACAAGTACCGTGAGGGAAAGATGAAAAGAACTTTGGAAAGAGAGTTAAACAGTACGTGAAATTGCTGAAAGGGAAACGCTTGAAGTCAGTCACGTCGGCTAGAAATCAGCCTTGCTCCTGCTTGGTGTACTTTCTGGTTGACGGGTCAGCATCAGTTTTGGCCGCTGGATAAAGTCTTTGGGAATGTGGCATCTTTGGATGTGTTATAGCCCATTGTCGCATACAGCGGTTGGGATTGAGGAACTCAGCACCCTGCAAAGCCGGGTTTCGACCACGTTCGTGCTCAGGATGCTGGCATAATGGCTTTAATCGACCCGTCTTGAAACACGGACCAAGGAGTCTAACATGCCTGCGAGTGTTTGGGTGGAAAACCCATGCGCGCAATGAAAGTGAAAGTTGAGATCCCCTTCAAACAGGGAGCATTGACGCCCGGACCAGACCTTCTGTGACGGATCCGCGGTAGAGCATGTATGTTGGGACCCGAAAGATGGTGAACTATGCCTGAATAGGGTGAAGCCAGAGGAAACTCTGGTGGAGGCTCGTAGCGATTCTGACGTGCAAATCGATCGTCAAATTTGGGTATAGGGGCGAAAGACTAATCGAACCATCTAGTAGCTGGTTCCTGCCGAAGTTTCCCTCAGGATAGCAGAAACTCATTATCAGATTTATGTGGTAAAGCGAATGATTAGAGGCCTTGGGGTTGAAACAACCTTAACCTATTCTCAAACTTTAAATATGTAAGACCGAGCCGTCTCTTGACTGGACCGCTCGACGATTGAGAGTTTCTAGTGGGCCATTTTTGGTAAGCAGAACTGGCGATGCGGGATGAACCGAACGCGAGGTTAAGGTGCCGGAATTCACGCTCATCAGACACCACAAAAGGTGTTAGTTCATCTAGACAGCAGGACGGTGGCCATGGAAGTCGGAATCCGCTAAGGAGTGTGTAACAACTCACCTGCCGAATGAACTAGCCCTGAAAATGGATGGCGCTTAAGCGTGATACCCATACCTCGCCGTCAGTGTTGAAGTGACGCGCTGACGAGTAGGCAGGCGTGGAGGTCAG--GCAGAGACCCCTGAAGGTCAAGCTTGCGGTCTGGTCAAGAATTTAGCATTAATGGCTTGTATCTCGGTTGGATCGTTCTCGGCTCCGGTAATTGAGTTCTTAGAAGAGTGGGGTCTGGAATCCCTGGAGGAGAATGCTCACTCGTCGGCGACATTTACAAAAGTGTTTGTAAATGGTGTATGGATTGGAGTGCACCGTCATGCCGACAGTCTCGTAAAGACATTGAAGAAGCTGAGGAGGAAAGAACAAATCAGTACTGAAGTCTCCCTGGTCAGGGATATCCGTGAAAGAGAGATGAGGGTGTATACGGATGCGGGTCGAGTTTGCAGACCGTTGTTTATCGTGGAGGACCAACTACTCGTTTTGCAGAAGAAGCACATCAAATATCTCAACAATGGTGTTGATGACGAAGGGAATGAATTTAAGTGGGAGCATATGGTCAAGGGTGGTATTATTGAGTTGCTTGACGCAGAGGAGGAAGAGACGGTGATGATCTCAATGACACCTGAAGACTTGGAGAATTCACGGCTTCAACCAAGAAGTTTCGATCCGAATGCGACTGATGGAGAGTTTGATCCAGCGGCTCGTCTGAAGGCTGGAACTCATGCGCATACTTGGACGCATTGCGAGATTCACCCCAGTATGATTCTTGGCATTTGTGCCAGTATAATTCCTTTCCCAGACCACAACCAGGTGCGTTAGTCCATTCATATCTCGTCCGAAATGCTGATTTCTATCAGTCTCCACGAAATACCTATCAATCCGC-
	'PBM3975_Inocybe_melanopus'         ---------------------------------------------------------------------------------------------------------------------------------------------------------------------------------------------------------------------------------------------------------------------------------------------------------------------------------------------------------------------------------------------------------------------------------------------------------------------------------------------------------------------------------------------------------------------------------------------------------------------------------------AAGCATATCAATAAGCGGAGGAAAAGAAACTAACAAGGATTCCCCTAGTAACTGCGAGTGAAGCGGGAAGAGCTCAAATTTGAAATCTGGCAGTTGTTGACTGTCCGAGTTGTAATCTAGAGAAGTGTTACCAGTGCTGGACCGTGTACAAGTCTCCTGGAATGGGGCATCATAGAGGGTGAGAATCCCGTCTTTGACACGGACTACCTGTACACCATGGTGCGCTCTCAAAGAGTCGAGTTGTTTGGGAATGCAGCTCAAAATGGGTGGTAAATGCCATCTAAAGCTAAATATTGGCGAGAGACCGATAGCGAACAAGTACCGTGAGGGAAAGATGAAAAGAACTTTGGAAAGAGAGTTAAACAGTACGTGAAATTGCTGAAAGGGAAACGCTTGAAGTCAGTCACGTTGGCTAGAAATCAGCCTTGCTCTTGCTTGGTGTACTTTCTGGTTGATGGGTCAGCATCAATTTTGACCATTGGATAAAGGTCTTGGGAATACT---------------------CCCTGTGTCATATACAGTGGTTGGGATTGAGGAATTCAGCACGCCGCAAGGCAGGGTTTCGACCACATTCGTGCTTAGGATGCTGGCATAATGGCTTTAATCGACCCGTCTTGAAACACGGACCAAGGAGTCTAACATGCCTGCGAGTGTTTGGGTGGAAAACCCATGCGCGTAATGAAAGTGAAAGTTGAGATCCCCTTCAAACAGGGAGCATTGACRCCCGGACCAGAGCTTTTGTGATGGATCCGCGGTAGAGCATGTATGTTGGGACCCGAAAGATGGTGAACTATGCCTGAATAGGGTGAAGCCAGAGGAAACTCTGGTGGAGGCTCGTAGCGATTCTGACGTGCAAATCGATCGTCAAATTTGGGTATAGGGGCGAAAGACTAATCGAA-----------------------------------------------------------------------------------------------------------------------------------------------------------------------------------------------------------------------------------------------------------------------------------------------------------------------------------------------------------------------------------------------------------------------------------------------------------------------------GCCGAGACCCCTGAGGGTCAAGCCTGTGGTCTGGTCAAGAATTTAGCATTAATGGCCTGTATCTCGGTTGGATCGTTTTCTGGCCCAGTAATTGAGTTCTTGGAAGAGTGGGGGCTGGAATCTTTGGAGGAGAATGCTCACTCGTCAGCGACGTTAACAAAGGTGTTCGTAAATGGTGTATGGATTGGTGTGCACCGTGACGCCGCCAAACTTGTAAGGACGTTGAAGATGCTGAGGAGGAGAGATGACATCAGTACTGAAGTCTCTGTGGTTAGGGATATTCGTGAAAGAGAGATGAGGGTGTATACGGATGCGGGTCGAGTTTGCCGACCGTTGTTCATCGTGGAGGGCCAACAGCTAGTCTTGCAGAAGAAGCACATCAGATGGCTCAACAATGGTGTTGATGACGAAGGGAGTGAATTTAAGTGGGAGCAGATGGTCAAGGGTGGTATTATTGAGTTGCTTGACGCAGAGGAGGAAGAGACGGTGATGATCTCGATGACACCTGAAGACTTGGAGAATTCACGACG---------AGGTTTCGATCCGCAGTCGAACGATGGAGATTTTGATCCTGCGGCTCGCCTGAAGGCTGGAACCCATGCGCATACTTGGACACATTGCGAGATTCACCCCAGCATGATTCTTGGAATTTGTGCCAGTATAATTCCTTTCCCAGACCACAATCAGGTGGGTTATTCTTTTCAGCTCTTGTCCGAAACCCTGATTTCTTTCAGTCTCCACGAAATACCTATCAATCTGC-
	'TR170_02_Inocybe_sp'               -------------------------------------------------------------------------------------------------------------------------------------------------------------------------------------------------------------------------------------------------------------------------------------------------------------------------------------------------------------------------------------------------------------------------------------------------------------------------------------------------------------------------------------------------------------------------------------------------------------------------------------TTAAGCATATCAATAAGCGGAGGAAAAGAAACTAACAAGGATTCCCCTAGTAACTGCGAGTGAAGCGGGAAGAGCTCAAATTTGAAATCTGGCAGTTGTTGACTGTCTGAGTTGTAATCTAGAGAAGTGTTACCAGTGCTGGACCATGTACAAGTCTCCTGGAATGGGGCATCATAGAGGGTGAGAATCCCGTCTTTGACATGGACTACCTGTACGTCATGGTGCGCTCTCAAAGAGTCGAGTTGTTTGGGAATGCAGCTCAAAATGGGTGGTAAATGCCATCTAAAGCTAAATATTGGCGAGAGACCGATAGCGAACAAGTACCGTGAGGGAAAGATGAAAAGAACTTTGGAAAGAGAGTTAAACAGTACGTGAAATTGCTGAAAGGGAAACGCTTGAAGTCAGTCGCGTTGGCTAGAAATCAGCCTTGCTCTTGCTTGGTGTACTTTCTGGTTGACGGGTCAGCATCAATTTTGACCATTGGATAAAGGTCTTGGGAAT----------------TGCT----CCCATTGTCGCATACAGTGGTTGGGATTGAGGAATTCAGCACGCCGCAAGGCAGGGTGAAAACCACTTTCGTGCTTAGGATGCTGGCATAATGGCTTTAATCGACCCGTCTTGAAACACGGACCAAGGAGTCTAACATGCCTGCGAGTGTTTGGGTGGAAAACCCATGCGCGCAATGAAAGTGAAAGTTGAGATCCCCTTCAAACAGGGAGCATTGACGCCCGGACCAGAGCTTCTGTGACGGATCCGCGGTAGAGCATGTATGTTGGGACCCGAAAGATGGTGAACTATGCCTGAATAGGGTGAAGCCAGAGGAAACTCTGGTGGAGGCTCGTAGCGATTCTGACGTGCAAATCGATCGTCAAATTTGGGTATAGGGGCGAAAGACTAATCGAACCATCTAGTAGCTGGTTCCTGCCGAAGTTTCCCTCAGGATAGCAGAAACTCATTATCAGATTTATGTGGTAAAGCGAATGATTAGAGGCCTTGGGGTTGAAACAACCTTAACCTATTCTCAAACTTTAAATATGTAAGACCGAGCCGTCTCTTGACTGGACCGCTCGATGATTGAGAGTTTCTAGTGGGCCATTTTTGGTAAGCAGAACTGGCGATGCGGGATGAACCGAACGCGAGGTTAAGGTGCCGGAATTCACGCTCATCAGACACCACAAAAGGTGTTAGTTCGTCTAGACAGCAGGACGGTGGCCATGGAAGTCGGAATCCGCTAAGGAGTGTGTAACAACTCACCTGTCGAATGAACTAGCCCTGAAAATGGATGGCGCTCAAGCGTGATACCCATACCTCGCCGTCAGTGTTGAAGTGACACGCTGACGAGTAGGCAGGCGTGGAGGTCAG--GCCGAGACCCCTGAAGGCCAAGCCTGTGGTCTGGTCAAGAATTTAGCATTAATGGCTTGTATCTCAGTTGGATCGTTTTCTGGCCCAGTAATTGAGTTCTTGGAAGAGTGGGGGCTGGAATCTTTGGAGGAGAATGCTCACTCGTCAGCGACGTTAACAAAGGTGTTCGTAAATGGTGTATGGATTGGTGTGCACCGTGACGCCGCCAGACTTGTAAAGACGTTGAAGATGCTGAGGAGGAGAGATAACATCAGTACTGAAGTTTCTGTGGTTAGGGATATCCGCGAAAGAGAGATGAGGGTGTATACGGATGCGGGTCGAGTTTGCCGACCGTTGTTTATCGTGGAGGGCCATCAGCTAGTCTTGCAGAAGAAGCACATCAGATGGCTCAACAATGGTGTTGATGACGAAGGGAGTGAATTTAAGTGGGAGCAGATGGTCAAGGGTGGTATYATTGAGTTGCTTGACGCAGAGGAGGAAGAAACGGTGATGATCTCAATGACACCTGAAGACTTGGAGAATTCACGACG---------AGGTTTCGATCCGCAGTCGAACGATGGAGATTTTGATCCTGCGGCTCGCCTGAAGGCTGGAACCCATGCGCATACTTGGACACATTGCGAGATTCACCCCAGCATGATTCTTGGCATTTGTGCCAGTATAATTCCTTTCCCAGACCACAACCAGGTGGGTTAGTCTTATCCGCTCTTGTCCGAAACCCTGATTTCTTTCAGTCT------------------------
	'JG310508_Inocybe_aeruginascens'    TTGAATAAACTTGAACAGGCTGTTGCTGGCCCCTTG-GGGTACGTGCACGCTTGTCATCTTTATTTCTCCAACTGTGCACATCTTGTAGACCTGGGAAATTGATT-----TCTTTCGAGTTGGGACTGCTGTGCTTTTTTCAGTCAGCTTTGCCTTGCATTTTTCAGGTCTATGTCATTTTCACAAACCTATGAATCTGTTTAGAATGTTGAATCAGGTCCTTTTGTACCTATAAAGTTATATATA--CAACTTTCAGCAACGGATCTCTTGGCTCTCGCATCGATGAAGAACGCAGCGAAATGCGATAAGTAATGTGAATTGCAGAATTCAGTGAATCATCGAATCTTTGAACGCATCTTGCGCTCCTTGGTATTCCGAGGAGCATGCCTGTTTGAGTGTCATTT--AAGTTCTCAACCACATTGATTGTTTTTGGTGTGGCTTGGATTTGGGGGTTTTTTTTGCAGGCTTTGGAAATGAAGTCTGCTCCCCTGAAATGCATTAGTAGTATCTGAGCAGAAAAACTACTACAGGTGTGATAATTTATCTATGCCTTGGTAAACTGCATGAACAGATTGCACTGCTTATAACAAACCCCTTT--------------AGCATATCAATAAGCGGAGGAAAAGAAACTAACAAGGATTCCCCTAGTAACTGCGAGTGAAGCGGGAAAAGCTCAAATTTGAAATCTGGCAGTTCTTGACTGTCCGAGTTGTAATCTAGAGAAGTGTTACCTGTGCTGGACCGTGTACAAGTCTCCTGGAATGGAGCATCATAGAGGGTGAGAATCCCGTCTTTGACATGGACTACCTGTACATTATGGTGCGCTCTCAAAGAGTCGAGTTGTTTGGGAATGCAGCTCAAAATGGGTGGTAAATGCCATCTAAAGCTAAATATTGGCGAGAGACCGATAGCGAACAAGTACCGTGAGGGAAAGATGAAAAGAACTTTGGAAAGAGAGTTAAACAGTACGTGAAATTGCTGAAAGGGAAACGCTTGAAGTCAGTCGCGTCGGCTAGAAATCAGCCTTGCTCTTGCTTGGTGTACTTTCTGGTTGACGGGTCAGCATCAATTTTGACCATTGGATAAAGTCTTTGGGAATGTGGCATCTTAGGATGTGTTATAGCCCATCGTCGCATACAGTGGTTGGGATTGAGGAACTCAGCACGCCGCAAGGCCGGGTTTCGACCACGTTCGTGCTTAGGATGCTGGCATAATGGCTTTAATCGACCCGTCTTGAAACACGGACCAAGGAGTCTAACATGCCTGCGAGTGTTTGGGTGGAAAACCCATGCGCGTAATGAAAGTGAAAGTTGAGATCCCCCTCAGAAAGGGAGCATTGACGCCCGGACCAGACCTTCTGTGACGGATCCGCGGTAGAGCATGCATGTTGGGACCCGAAAGATGGTGAACTATGCCTGAATAGGGTGAAGCCAGAGGAAACTCTGGTGGAGGCTCGTAGCGATTCTGACGTGCAAATCGATCGTCAAATTTGGGTATAGGGGCGAAAGACTAATCGAACCATCTAGTAGCTGGTTC--------------------------------------------------------------------------------------------------------------------------------------------------------------------------------------------------------------------------------------------------------------------------------------------------------------------------------------------------------------------------------------------------------------------------------------------------------------------------------------------------AATTTAGCATTAATGGCTTGTATCTCCGTTGGATCGTTCTCTGGCCCGGTAATTGAGTTCTTGGAAGAGTGGGGGCTGGAATCCCTGGAGGAGAATGCTCACTCGTCGACGACATTCACAAAGGTATTCGTAAACGGTGTATGGATTGGTGTGCACCGTGATGCTGCCAATCTTGTAAAGACATTGAAGAGGCTGAGGAGGAGAGATGATATCAGTACCGAAGTCTCTGTGGTTAGGGATATCCGAGAAAGAGAGATGAGGGTGTATACGGATGCGGGTCGAGTTTGCAGACCATTGTTCATCGTGGAGGACCAACAGCTCGTTTTGCAGAAGAAGCACATCAGATGGCTCAACAATGGTGTTGATGACGAAGGGAATGAATTTAAGTGGGAGCAGATGGTCAAGGGTGGTATTATCGAGTTGCTTGACGCAGAGGAGGAAGAGACGGTGATGATCTCGATGACACCTGAAGACTTGGAGAACTCACGACTGCAACAAAGAGGTTTTGATCCGCATACAAATGATGGAGAATTTGATCCAGCGGCTCGCCTGAAGGCTGGAACTCATGCGCATACTTGGACACATTGCGAGATTCACCCCAGCATGATTCTTGGCATTTGTGCCAGTATAATTCCTTTCCCCGACCACAACCAGGTAGGCTAGTCCATTGGGCTC-TGTCCAAA--------------------------------------------
	'JV7318F_Inocybe_glabripes'         TTGAATAAACTTGAACAGGTTGTTGCTGGCCCTCCTGGGATATGTGCACGCTTGTCATATTTATTTTTCCAACTGTGCACATTTTGTAGACCTGATA-TTTGATGGATTTTTTTTCGAGTTGGGACTGCTGTGCTTTCTCAAGTCGGCTTTCCCTTGTATTTTTCAGGTCTATGTCATTTTAACAAACCTCCAAGTCTGTTTAGAATGTTGAATCAGGTCATTTTGTACCTATAAAGTTAAATATA--CAACTTTCAGCAACGGATCTCTTGGCTCTCGCATCGATGAAGAACGCAGCGAAATGCGATAAGTAATGTGAATTGCAGAATTCAGTGAATCATCGAATCTTTGAACGCATCTTGCGCTCCTTGGTATTCTGAGGAGCATGCCTGTTTGAGTGTCATCT--AAATTCTCAACCACATTGAATTCTTTCAGTGTGGCTTGGAAGTGGGGGTTATTTTTGCAGGCTGGTTAAATGAAGTCTGCTCCCCTGAAATGCATTAGTGGTATCTGAGCAGGGGAACTACTACAGGTGTGATAATTTATCTATGCCTTGGTATGCTGCATAAACGGATTGTACTGCTTATAACAAAACTTTATTATTTGTTT---------------------------------------------------------------------------------------------------------------------------------------------------------------------------------------------------------------------------------------------------------------------------------------------------------------------------------------------------------------------------------------------------------------------------------------------------------------------------------------------------------------------------------------------------------------------------------------------------------------------------------------------------------------------------------------------------------------------------------------------------------------------------------------------------------------------------------------------------------------------------------------------------------------------------------------------------------------------------------------------------------------------------------------------------------------------------------------------------------------------------------------------------------------------------------------------------------------------------------------------------------------------------------------------------------------------------------------------------------------------------------------------------------------------------------------GCCGAGACCCCTGAAGGACAAGCTTGTGGTCTGGTCAAGAATTTAGCTTTAATGGCATGTATTTCGGTTGGATCATTTTCTGGCCCGGTAATTGAGTTCCTAGAAGAGTGGGGGCTGGAATCCCTGGAGGAGAATGCTCACTCGGCGAGGACATTTACAAAAGTGTTCGTAAATGGTGTGTGGATTGGTGTGCATCCTGACGCCGCCAATCTTGTAAAGACATTGAAGATGCTRAGGAGGAGAGATGATATCAGTACTGAAGTCTCTGTGGTTAGGGATATCCGTGAAAGAGAGATGAGGGTGTATACGGATGCGGGTCGAGTTTGCAGACCGTTGTTCATCGTGGATGGTCAACAGCTCGTTTTGCAGAAGAAGCACATTAGATGGCTCAACAATGGTGTTGATGACGAGGGGAGTGAATTCAAGTGGGAGCAGATGGTCAAGGGTGGTATTATTGAGTTGCTTGATGCAGAGGAGGAAGAGACGGTGATGATCTCGATGACACCTGAAGACTTGGAGAATTCACGACTTCAACAAGGGGGATTTGATCAGCATGCGAATGATGGAGAATTTGATCCAGCAGCTCGTCTGAAGGCTGGAACCCATGCGCATACTTGGACACATTGCGAAATTCACCCCAGCATGATTCTTGGCATTTGTGCCAGTATAATTCCTTTCCCAGACCACAACCAGGTGTGTTAGTCCATTCACCCCTTGTCTGAAATGCTGATTCCTTGCAGTCTCCACGAAATACCTATCAA------
	'PBM1776_Inocybe_chondroderma'      TTGAATAAACTTGAACAGGCTGTTGCTGGCTCCCTTGGAGAATGTGCACGCTTGTCATCTTTATCTCTCCAACTGTGCACATATTGTAGACCTGAGGGGTTTTTCGAAATACTTTCGAGTTGGGACTGCTGTGCTTTTTCTTGTCAGCTTTCCCTCGTATTTTTCAGGTCTATGTCATTTTCACAAACCTATGAACCTGTTCAGAATGTTGAATCAAGGTGTTCTGTACCTATAAAGTTAAATATA--CAACTTTCAGCAACGGATCTCTTGGCTCTCGCATCGATGAAGAACGCAGCGAAATGCGATAAGTAATGTGAATTGCAGAATTCAGTGAATCATCGAATCTTTGAACGCATCTTGCGCTCCTTGGTATTCCGAGGAGCATGCCTGTTTGAGTGTCATCT--AAGTCCTCAATTACATTGATTGTTTTCGGTGTGGTTTGGATGTGGGGGT---CTATGCAGGCTTCAGAAATGAAGTCTGCTCCTCTGAAATGCATTAGTGGTATCTGAGCAGAAGAACTACTACAGGTGTGATAATTTATCTATGCCTTGGTAATCTGCATGAACAGATTGCACTGCTTCTAACAAAAAAGTTT-----ATTT--TTAAGCATATCAATAAGCGGAGGAAAAGAAACTAACAAGGATTCCCCTAGTAACTGCGAGTGAAGCGGGAAAAGCTCAAATTTGAAATCTGGCGGTTCTTGACCGTCCGAGTTGTAGTCTAGAGAAGTGTTACCTGTGCTGGACCGTGTAAAAGTCTTCTGGAATGGAGCATCATAGAGGGTGAGAATCCCGTCTTTGACACGGACTACCTGTACATTATGGTGCGCTCTCAAAGAGTCGAGTTGTTTGGGAATGCAGCTCAAAATGGGTGGTAAATGCCATCTAAAGCTAAATATTGGCGAGAGACCGATAGCGAACAAGTACCGTGAGGGAAAGATGAAAAGAACTTTGGAAAGAGAGTTAAACAGTACGTGAAATTGCTGAAAGGGAAACGCTTGAAGTCAGTCGCGTTGGCTGGAAATCAACCTTGCTCTTGCTTGGTGTACTTTCTGGTTGACGGGTCAGCATCAATTTTGACCGCTGGATAAAGTCTTTGGGAATGTGGCATCTTAGGATGTGTTATAGCCCATTGTCGCATACAGTGGTTGGGATTGAGGAACTCAGCACGCCGCAAGGCCGGGTTTCGACCACGTTCGTGCTTAGGATGCTGGCATAATGGCTTTAATCGACCCGTCTTGAAACACGGACCAAGGAGTCTAACATGCCTGCGAGTGTTTGGGTGGAAAACCCATGCGCGTAATGAAAGTGAAAGTTGAGATCCCCTTCAAACAGGGAGCATTGACGCCCGGACCAGAGCTTTTGTGACGGATCCGCGGTAGAGCATGTATGTTGGGACCCGAAAGATGGTGAACTATGCCTGAATAGGGTGAAGCCAGAGGAAACTCTGGTGGAGGCTCGTAGCGATTCTGACGTGCAAATCGATCGTCAAATTTGGGTATAGGGGCGAAAGACTAATCGAACCATCTAGTAGCTGGTTCCTGCCGAAGTTTCCCTCAGGATAGCAGAAACTCATTATCAGATTTATGTGGTAAAGCGAATGATTAGAGGCCTTGGGGTTGAAACAACCTTAACCTATTCTCAAACTTTAAATATGTAAGAACGAGCAGTCTCTTGACTGGACTGTTCGACGATTGAGAGTTTCTAGTGGGCCATTTTTGGTAAGCAGAACTGGCGATGCGGGATGAACCGAACGCGAGGTTAAGGTGCCGGAATTCACGCTCATCAGACACCACAAAAGGTGTTAGTTCATCTAGACAGCAGGACGGTGGCCATGGAAGTTGGAATCCGCTAAGGAGTGTGTAACAACTCACCTGCCGAATGAACTAGCCCTGAAAATGGATGGCGCTTAAGCGTGATACCCATACCTCGCCGTCAGTGTTGAAGTGAAGCGCTGACGAGTAGGCAGGCGTGGAGGTCAG--GCCGAGACCCCTGAAGGCCAAGCCTGTGGTCTGGTCAAGAATTTAGCATTAATGGCTTGTATCTCAGTTGGATCGTTCTCTGGCCCGGTAATTGAGTTCTTAGAAGAGTGGGGGCTGGAATCCCTGGAGGAGAATGCTCACTCGTCGAGGACATTTACAAAGGTGTTCGTAAATGGTGTATGGATTGGTGTGCATCCTGACGCCGCCAATCTTGTAAAGACTTTGAAGATGCTGAGGAGGAGAGATGATATCAGTACTGAAGTCTCTGTGGTTAGGGATATTCGTGAAAGAGAGATGAGGGTATATACGGATGCGGGTCGAGTTTGCAGACCGTTGTTCATCGTGGATGGCCAACAGCTCRTTTTGCAGAAGAAGCACATCAGATGGCTCAACAATGGTACTGATGACGAAGGGAATGAATTTAAGTGGGAGCAGATGGTCAAGGGTGGTATTATTGAGCTACTTGACGCAGAGGAGGAAGAGACGGTGATGATCTCGATGACACCTGAAGACTTGGAGAATTCACGACTTCAACAAAGCGGATTTAATCCGCATGCGAATGACGGGGAATTTGATCCAGCGGCTCGCCTGAAGGCTGGAACACATGCGCATACTTGGACACATTGCGAGATTCACCCCAGTATGATTCTTGGCATTTGTGCCAGTATAATCCCTTTCCCAGACCACAACCAGGTCGGTTAGTCCATTCACCTTGTGTCCGAAATGCTGATTTCTTGTAGTCTCCACGAAATACCTATCAATCTGC-
	'PBM2242_Inocybe_aff_pallidobrunnea' TTGAATAAACTTGAACGGGCTGTTGCTGGCGTCCTCGGCRCATGTGCACGCCTGTCATCTTTATTTCTCCAAMTGTGCACTTATTGTCGACCTGAAGGGTTCTTCGAATTGTTTTCGAGTTGGGACTGCTGTGCTT------GTCGGCTTTCCCTTGTATTTTTCAGGTCGATGTCATTTTCACAAACCTATGAACCTGTTTAGAATGTTGAATCAGGTCCTTTTGTACCTATAAAGTTAAATATA--CAACTTTCAGCAACGGATCTCTTGGCTCTCGCATCGATGAAGAACGCAGCGAAATGCGATAAGTAATGTGAATTGCAGAATTCAGTGAATCATCGAATCTTTGAACGCATCTTGCGCTCCTTGGTATTCCGAGGAGCATGCCTGTTTGAGTGTCATCT--AAGTCCTCAGCCACATTGATTGTTTTCGGTGTGGCTTGGATGTGGGGGTCTTTTTTGCAGGCTTTAGAAATGAAGTCCGCTCCCCTGAAATGCATTAGTGGTATCTGAGCAGAAGAACTACTACAGGTGTGATAATATATCTATGCCTTGGTAATCTGCATGAACAGATTGCGCCGCTTCCAACAAGAATTTATTAT---TTT---TAAGCATATCAATAAGCGGAGGAAAAGAAACTAACAAGGATTCCCCTAGTAACTGCGAGTGAAGCGGGAAAAGCTCAAATTTGAAATCTGGCAGTTCTTRAYTGTCCGAGTTGTAATCTAGAGAAGTGTTACCTGTGCTGGACCGTGTACAAGTCTCCTGGAATGGAGCATCATAGAGGGTGAGAATCCCGTCTTTGACACGGACTACCTGTGCGTTATGGTGCGCTCTCAAAGAGTCGAGTTGTTTGGGAATGCAGCTCAAAATGGGTGGTAAATGCCATCTAAAGCTAAATATTGGCGAGAGACCGATAGCGAACAAGTACCGTGAGGGAAAGATGAAAAGAACTTTGGAAAGAGAGTTAAACAGTACGTGAAATTGCTGAAAGGGAAACGCTTGAAGTCAGTCGCGTTGGCTAGAAATCAGCCTTGCTCTTGCACGGTGTACTTTCTGGTCGACGGGTCAGCATCAATTTTGACCATTGGATAAAGTCTTTGGGAATGTGGCATCTCAGGATGTGTTATAGCCCATTGTCGCATACGGTGGTTGGGATTGAGGAACTCAGCACGCCGCAAGGCCAGGTTTCGACCATGTTCGTGCTTAGGATGCTGGCATAATGGCTTTAATCGACCCGTCTTGAAACACGGACCAAGGAGTCTAACATGCCTGCGAGTGTTTGGGTGGAAAACCCATGCGCGTAATGAAAGTGAAAGTTGAGATCCCCTTCAAACAGGGAGCATTGACGCCCGGACCAGACCTTTTGTGACGGATCCGCGGTAGAGCATGTATGTTGGGACCCGAAAGATGGTGAACTATGCCTGAATAGGGTGAAGCCAGAGGAAACTCTGGTGGAGGCTCGTAGCGATTCTGACGTGCAAATCGATCGTCAAATTTGGGTATAGGGGCGAAAGACTAATCGAACCATCTAGTAGCTGGTTCCTGCCGAAGTTTCCCTCAGGATAGCAGAAACTCATTATCAGATTTATGTGGTAAAGCGAATGATTAGAGGCCTTGGGGTTGAAACAACCTTAACCTATTCTCAAACTTTAAATATGTAAGAACGAGCTGTCTCTTGACTGGACTGTTCGACGATTGAGAGTTTCTAGTGGGCCATTTTTGGTAAGCAGAACTGGCGATGCGGGATGAACCGAACGCGAGGTTAAGGTGCCGGAATTCACGCTCATCAGACACCACAAAAGGTGTTAGTTCATCTAGACAGCAGGACGGTGGCCATGGAAGTCGGAATCCGCTAAGGAGTGTGTAACAACTCACCTGCCGAATGAACTAGCCCTGAAAATGGATGGCGCTTAAGCGTGATACCCATACCTCGCCGTCAGTGTTGAAGTGACGCACTGACGAGTAGGCAGGCGTGGAGGTCAG--GCCGAGACCCCTGAAGGTCAAGCCTGTGGTCTGGTCAAGAATTTAGCATTAATGGCTTGTATCTCGGTTGGATCGTTCTCTGGCCCAGTAATTGAGTTCTTAGAAGAGTGGGGACTGGAATCTCTGGAGGAAAATGCTCACTCGTCGAGGACATTTACAAAGGTTTTCGTAAATGGTGTATGGATCGGCGTGCATCCTGACGCCGCCAATCTTGTAAAGACTTTGAAGATGCTGAGGAGGAGAGATGATATCAGTACTGAAGTCTCTGTGGTTAGGGATATCCGTGAAAGAGAGATGAGGGTGTATACGGATGCGGGTCGAGTTTGCAGACCGTTGTTCATCGTGGATGGCCAACAGCTCGTTTTGCAGAAGAAACACATCAGATGGCTCAACAATGGTGCTGATGACGAAGGGAATGAATTTAAGTGGGAACAGATGGTCAAGGGTGGTATTATTGAGTTACTTGACGCAGAGGAGGAAGAGACGGTGATGATTTCGATGACACCTGAAGACTTGGAGAATTCACGACTTCAACAAAGCGGTTTTAATCCGCATGCGAATGACGGCGAATTTGATCCAGCGGCTCGCTTGAAGGCTGGAACCCATGCGCATACTTGGACACATTGCGAGATTCACCCCAGTATGATTCTTGGCATCTGTGCCAGTATAATTCCTTTCCCAGATCACAACCAGGTGGGTTTGTTCATTTACCTCTCGTCCCAAATG-----------------------------------------
	'PBM1957_Inocybe_aff_pallidobrunnea' TTGAATAAACTTGAACGGGCTGTTGCTGGCGTCCTCGGCGCATGTGCACGCCTGTCATCTTTATTTCTCCAACTGTGCACTTATTGTCGACCTGAAGGGTTCTTCGAATTGTTTTCGAGTTGGGACTGCTGTGCTT------GTCGGCTTTCCCTTGTATTTTTCAGGTCGATGTCATTTTCACAAACCTATGAACCTGTTTAGAATGTTGAATCAGGTCCTTTTGTACCTATAAAGTTAAATATA--CAACTTTCAGCAACGGATCTCTTGGCTCTCGCATCGATGAAGAACGCAGCGAAATGCGATAAGTAATGTGAATTGCAGAATTCAGTGAATCATCGAATCTTTGAACGCATCTTGCGCTCCTTGGTATTCCGAGGAGCATGCCTGTTTGAGTGTCATCT--AAGTCCTCAGCCACATTGATTGTTTTCGGTGTGGCTTGGATGTGGGGGTCTTTTTTGCAGGCTTTAGAAATGAAGTCTGCTCCCCTGAAATGCATTAGTGGTATCTGAGCAGAAGAACTACTACAGGTGTGATAATATATCTATGCCTTGGTAATCTGCATGAACAGATTGCGCCGCTTCCAACAAGAATTTATTAT---TTT--TTAAGCATATCAATAAGCGGAGGAAAAGAAACTAACAAGGATTCCCCTAGTAACTGCGAGTGAAGCGGGAAAAGCTCAAATTTGAAATCTGGCAGTTCTTAACTGTCCGAGTTGTAATCTAGAGAAGTGTTACCTGTGCTGGACCGTGTACAAGTCTCCTGGAATGGAGCATCATAGAGGGTGAGAATCCCGTCTTTGACACGGACTACCTGTGCGTTATGGTGCGCTCTCAAAGAGTCGAGTTGTTTGGGAATGCAGCTCAAAATGGGTGGTAAATGCCATCTAAAGCTAAATATTGGCGAGAGACCGATAGCGAACAAGTACCGTGAGGGAAAGATGAAAAGAACTTTGGAAAGAGAGTTAAACAGTACGTGAAATTGCTGAAAGGGAAACGCTTGAAGTCAGTCGCGTTGGCTAGAAATCAGCCTTGCTCTTGCACGGTGTACTTTCTGGTCGACGGGTCAGCATCAATTTTGACCATTGGATAAAGTCTTTGGGAATGTGGCATCTCAGGATGTGTTATAGCCCATTGTCGCATACGGTGGTTGGGATTGAGGAACTCAGCACGCCGCAAGGCCAGGTTTCGACCATGTTCGTGCTTAGGATGCTGGCATAATGGCTTTAATCGACCCGTCTTGAAACACGGACCAAGGAGTCTAACATGCCTGCGAGTGTTTGGGTGGAAAACCCATGCGCGTAATGAAAGTGAAAGTTGAGATCCCCTTCAAACAGGGAGCATTGACGCCCGGACCAGACCTTTTGTGACGGATCCGCGGTAGAGCATGTATGTTGGGACCCGAAAGATGGTGAACTATGCCTGAATAGGGTGAAGCCAGAGGAAACTCTGGTGGAGGCTCGTAGCGATTCTGACGTGCAAATCGATCGTCAAATTTGGGTATAGGGGCGAAAGACTAATCGAACCATCTAGTAGCTGGTTCCTGCCGAAGTTTCCCTCAGGATAGCAGAAACTCATTATCAGATTTATGTGGTAAAGCGAATGATTAGAGGCCTTGGGGTTGAAACAACCTTAACCTATTCTCAAACTTTAAATATGTAAGAACGAGCTGTCTCTTGACTGGACTGTTCGACGATTGAGAGTTTCTAGTGGGCCATTTTTGGTAAGCAGAACTGGCGATGCGGGATGAACCGAACGCGAGGTTAAGGTGCCGGAATTCACGCTCATCAGACACCACAAAAGGTGTTAGTTCATCTAGACAGCAGGACGGTGGCCATGGAAGTCGGAATCCGCTAAGGAGTGTGTAACAACTCACCTGCCGAATGAACTAGCCCTGAAAATGGATGGCGCTTAAGCGTGATACCCATACCTCGCCGTCAGTGTTGAAGTGACGCACTGACGAGTAGGCAGGCGTGGAGGTCAG---------CCCCTGAAGGTCAAGCCTGTGGTCTGGTCAAGAATTTAGCATTAATGGCTTGTATCTCGGTTGGATCGTTCTCTGGCCCAGTAATTGAGTTCTTAGAAGAGTGGGGACTGGAATCTCTGGAGGAAAATGCTCACTCGTCGAGGACATTTACAAAGGTTTTCGTAAATGGTGTATGGATCGGYGTGCATCCTGACGCCGCCAATCTTGTAAAGACTTTGAAGATGCTGAGGAGGAGAGATGATATCAGTACTGAAGTCTCTGTGGTTAGGGATATCCGTGAAAGGGAGATGAGGGTGTATACGGATGCGGGTCGAGTTTGCAGACCGTTGTTCATCGTGGATGGCCAACAGCTCGTTTTGCAGAAGAAGCACATCAGATGGCTCAACAATGGTGCTGATGACGAAGGGAATGAATTTAAGTGGGAACAGATGGTCAAGGGTGGTATTATTGAGTTACTTGACGCAGAGGAGGAAGAGACGGTGATGATTTCGATGACACCTGAAGACTTGGAGAATTCACGACTTCAACAAAGCGGTTTTAATCCGCATGCGAATGACGGCGAATTTGATCCAGCGGCTCGCTTGAAGGCTGGAACCCATGCGCATACTTGGACACATTGCGAGATTCACCCCAGTATGATTCTTGGCATCTGTGCCAGTATAATTCCTTTCCCAGATCACAACCAGGTGGGTTTGTTCATTTACCTCTCGTCCCAAATGTTAATTTCCTGCAGTCTCCACGAAATACTTATCAATCCGC-
	'PBM1760_Inocybe_chondroderma'      TTGAATAAACTTGAACAGGCTGTTGCTGGCTCCCTTGGAGAATGTGCACGCTTGTCATCTTTATCTCTCCAACTGTGCACATATTGTAGACCTGAGGGGTTTTTCGAAATACTTTCGAGTTGGGACTGCTGTGCTTTTTCTTGTCGGCTTTCCCTCGTATTTTTCAGGTCTATGTCATTTTCACAAACCTATGAACCTGTTCAGAATGTTGAATCAAGGTGTTCTGTACCTATAAAGTTAAATATA--CAACTTTCAGCAACGGATCTCTTGGCTCTCGCATCGATGAAGAACGCAGCGAAATGCGATAAGTAATGTGAATTGCAGAATTCAGTGAATCATCGAATCTTTGAACGCATCTTGCGCTCCTTGGTATTCCGAGGAGCATGCCTGTTTGAGTGTCATCT--AAGTCCTCAATTACATTGATTGTTTTCGGTGTGGTTTGGATGTGGGGGT---CTATGCAGGCTTCAGAAATGAAGTCTGCTCCTCTGAAATGCATTAGTGGTATCTGAGCAGAAGAACTACTACAGGTGTGATAATTTATCTATGCCTTGGTAATCTGCATGAACAGATTGCACTGCTTCTAACAAAAGTTT-------ATTT--TTAAGCATATCAATAAGCGGAGGAAAAGAAACTAACAAGGATTCCCCTAGTAACTGCGAGTGAAGCGGGAAAAGCTCAAATTTGAAATCTGGCGGTTCTTGACCGTCCGAGTTGTAGTCTAGAGAAGTGTTACCTGTGCTGGACCGTGTAAAAGTCTTCTGGAATGGAGCATCATAGAGGGTGAGAATCCCGTCTTTGACACGGACTACCTGTACATTATGGTGCGCTCTCAAAGAGTCGAGTTGTTTGGGAATGCAGCTCAAAATGGGTGGTAAATGCCATCTAAAGCTAAATATTGGCGAGAGACCGATAGCGAACAAGTACCGTGAGGGAAAGATGAAAAGAACTTTGGAAAGAGAGTTAAACAGTACGTGAAATTGCTGAAAGGGAAACGCTTGAAGTCAGTCGCGTTGGCTGGAAATCAACCTTGCTCTTGCTTGGTGTACTTTCTGGTTGACGGGTCAGCATCAATTTTGACCGCTGGATAAAGTCTTTGGGAATGTGGCATCTTAGGATGTGTTATAGCCCATTGTCGCATACAGTGGTTGGGATTGAGGAACTCAGCACGCCGCAAGGCCGGGTTTCGACCACGTTCGTGCTTAGGATGCTGGCATAATGGCTTTAATCGACCCGTCTTGAAACACGGACCAAGGAGTCTAACATGCCTGCGAGTGTTTGGGTGGAAAACCCATGCGCGTAATGAAAGTGAAAGTTGAGATCCCCTTCAAACAGGGAGCATTGACGCCCGGACCAGAGCTTTTGTGACGGATCCGCGGTAGAGCATGTATGTTGGGACCCGAAAGATGGTGAACTATGCCTGAATAGGGTGAAGCCAGAGGAAACTCTGGTGGAGGCTCGTAGCGATTCTGACGTGCAAATCGATCGTCAAATTTGGGTATAGGGGCGAAAGACTAATCGAACCATCTAGTAGCTGGTTCCTGCCGAAGTTTCCCTCAGGATAGCAGAAACTCATTATCAGATTTATGTGGTAAAGCGAATGATTAGAGGCCTTGGGGTTGAAACAACCTTAACCTATTCTCAAACTTTAAATATGTAAGAACGAGCAGTCTCTTGACTGGACTGTTCGACGATTGAGAGTTTCTAGTGGGCCATTTTTGGTAAGCAGAACTGGCGATGCGGGATGAACCGAACGCGAGGTTAAGGTGCCGGAATTCACGCTCATCAGACACCACAAAAGGTGTTAGTTCATCTAGACAGCAGGACGGTGGCCATGGAAGTTGGAATCCGCTAAGGAGTGTGTAACAACTCACCTGCCGAATGAACTAGCCCTGAAAATGGATGGCGCTTAAGCGTGATACCCATACCTCGCCGTCAGTGTTGAAGTGAAGCGCTGACGAGTAGGCAGGCGTGGAGGTCAG-------------------------------------------------------------------------------------------------------------------------------------------------------------------------------------------------------------------------------------------------------------------------------------------------------------------------------------------------------------------------------------------------------------------------------------------------------------------------------------------------------------------------------------------------------------------------------------------------------------------------------------------------------------------------------------------------------------------------------------------------------------------------------------------------
	'EL12805_Inocybe_erinaceomorpha'    TCGAAT-AACTTGAACAGGCTGTTGCTGGCCCTCTTGGGGCATGTGCACGCTTGTCATCTTTATCTCTCCAACTGTGCACACATTGTAGACCTTTTG-GGGGTTTGGATTGTTTCCGAGTTGGGACTGCT-TGCTTGTCAAAGTCAGCTTTCCCTTGCA-AAAAGAGGTCTATGTCTTTTTTACAAACCTATGAACTGTTTTAGAATGT---------------------TATAAAGTTAATTATA--CAACTTTCAGCAACGGATCTCTTGGCTCTCGCATCGATGAAGAACGCAGCGAAATGCGATAAGTAATGTGAATTGCAGAATTCAGTGAATCATCGAATCTTTGAACGCATCTTGCGCTCCTTGGTATTCCGAGGAGCATGCCTGTTTGAGTGTCATTC--AAATTCTCAACCATGTTG----TTTTCGATATGGCTTGGATTTGGGGGT-TTTTGTGCAGGCCCCTC----GAGGTCAGCTCCCCTGAAATGCATTAGTAGTATCTGAGC--------TACCACAGGTGTGATAATCTATCTATGCCTTGGCGAGCTG----------TTGCACTGCTTATAATAA------TTGATGAATTT--TTAAGCATATCAATAAGCGGAGGAAAAGAAACTAACAAGGATTCCCCTAGTAACTGCGAGTGAAGCGGGAAAAGCTCAAATTTGAAATCTGGCGGTTTTTGACCGTCCGAGTTGTAGTCTGGAGAAGTGTTACCTGTGCAGGACCGTGTACAAGTCCCCTGGAATGGGGCATCATAGAGGGTGAGAATCCCGTCTTTGACACGGACTACCTGTGCATCGTGGTGCACTCTCGAAGAGTCGAGTTGTTTGGGAATGCAGCTCAAAATGGGTGGTAAATGCCATCTAAAGCTAAATATTGGCGAGAGACCGATAGCGAACAAGTACCGTGAGGGAAAGATGAAAAGAACTTTGGAAAGAGAGTTAAACAGTACGTGAAATTGCTGAAAGGGAAACGCTTCAAGTCAGTCGCGTTGGCTAGGAATCAGCCTTGCTCTTGCTTGGTGCACTTTCTGGTCGACGGGTCAGCATCAGTTCTGATCGCCGGACAAAGTCTTTGGGAATGTGGCATCTCAGAATGTGTTATAGCCCATCGTCGGATACGGTGGTTGGGATTGAGGAACTCAGCACGCCGCGAGGCCGGGTTTTGACCACGTTCGTGCTTAGGATGCTGGCATAATGGCTTCAATCGACCCGTCTTGAAACACGGACCAAGGAGTCTAACATGCCTGCGAGTGTTTGGGTGGAAAACCCATGCGCGCAATGAAAGTGAAAGTTGAGATCCCCTTCAAACAGGGAGCATCGACGCCCGGACCAGACCTTTTGTGACGGATCCGCGGTGGAGCATGCATGTTGGGACCCGAAAGATGGTGAACTATGCCTGAATAGGGTGAAGCCAGAGGAAACTCTGGTGGAGGCTCGTAGCGATTCTGACGTGCAAATCGATCGTCAAATTTGGGTATAGGGGCGAAAGACTAATCGAACCATCTAGTAGCTGGTTCCTGCCGAAGTATCCCTCAGGATAGCAGAAACTCATTATCAGATTTATGTGGTAAAGCGAATGATTAGAGGCCTTGGGGTTGAAACAACCTTAACCTATTCTCAAACTTTAAATATGTAAGAACGAGCCGTCTCTTGACTGGACCGCTCGACGATTGAGAGTTTCTAGTGGGCCATATTTGGTAAGCAGAACTGGCGATGCGGGATGAACCGAACGCGATGTTAACGTGCCGGAATACACGCTCATCAGACACCACGAACGGTGTTAGTTCATCTAGACAGCAGGACAGTGGCCATGGAAGTCGGAAT---------------------------------------------------------------------------------------------------------------------------------------------------------------------------------------------------------------------------------------------------------------------------------------------------------------------------------------------------------------------------------------------------------------------------------------------------------------------------------------------------------------------------------------------------------------------------------------------------------------------------------------------------------------------------------------------------------------------------------------------------------------------------------------------------------------------------------------------------------------------------------------------------------------------------------------
	'PC111007_Inocybe_aeruginascens'    TTGAATAAACTTGAACAGGCTGTTGCTGGCCCCTTG-GGGTACGTGCACGCTTGTCATCTTTATTTCTCCAACTGTGCACATCTTGTAGACCTGGGAAATTGATT-----TCTTTCGAGTTGGGACTGCTGTGCTTTTTTCAGTCAGCTTTGCCTTGCATTTTTCAGGTCTATGTCATTTTCACAAACCTATGAATCTGTTTAGAATGTTGAATCAGGTCCTTTTGTACCTATAAAGTTATATATA--CAACTTTCAGCAACGGATCTCTTGGCTCTCGCATCGATGAAGAACGCAGCGAAATGCGATAAGTAATGTGAATTGCAGAATTCAGTGAATCATCGAATCTTTGAACGCATCTTGCGCTCCTTGGTATTCCGAGGAGCATGCCTGTTTGAGTGTCATTT--AAGTTCTCAACCACATTGATTGTTTTTGGTGTGGCTTGGATTTGGGGGKTTTYTTTGCAGGCTTTGGAAAYGAAGTCTGCTCCCCTGAAATGCATTAGTAGTATCTGAGCAGAAAAACTACTACAGGTGTGATAATTTATCTATGCCTTGGTAAACTGCATGAACAGATTGCACTGCTTATAACAAACCCCTTT-----------TTAAGCATATCAATAAGCGGAGGAAAAGAAACTAACAAGGATTCCCCTAGTAACTGCGAGTGAAGCGGGAAAAGCTCAAATTTGAAATCTGGCAGTTCTTGACTGTCCGAGTTGTAATCTAGAGAAGTGTTACCTGTGCTGGACCGTGTACAAGTCTCCTGGAATGGAGCATCATAGAGGGTGAGAATCCCGTCTTTGACATGGACTACCTGTACATTATGGTGCGCTCTCAAAGAGTCGAGTTGTTTGGGAATGCAGCTCAAAATGGGTGGTAAATGCCATCTAAAGCTAAATATTGGCGAGAGACCGATAGCGAACAAGTACCGTGAGGGAAAGATGAAAAGAACTTTGGAAAGAGAGTTAAACAGTACGTGAAATTGCTGAAAGGGAAACGCTTGAAGTCAGTCGCGTCGGCTAGAAATCAGCCTTGCTCTTGCTTGGTGTACTTTCTGGTTGACGGGTCAGCATCAATTTTGACCATTGGATAAAGTCTTTGGGAATGTGGCATCTTAGGATGTGTTATAGCCCATCGTCGCATACAGTGGTTGGGATTGAGGAACTCAGCACGCCGCAAGGCCGGGTTTCGACCACGTTCGTGCTTAGGATGCTGGCATAATGGCTTTAATCGACCCGTCTTGAAACACGGACCAAGGAGTCTAACATGCCTGCGAGTGTTTGGGTGGAAAACCCATGCGCGTAATGAAAGTGAAAGTTGAGATCCCCCTCAGAAAGGGAGCATTGACGCCCGGACCAGACCTTCTGTGACGGATCCGCGGTAGAGCATGCATGTTGGGACCCGAAAGATGGTGAACTATGCCTGAATAGGGTGAAGCCAGAGGAAACTCTGGTGGAGGCTCGTAGCGATTCTGACGTGCAAATCGATCGTCAAATTTGGGTATAGGGGCGAAAGACTAATCGAACCATCTAGTAGCTGGTTCCTGCCGAAGTTTCCCTCAGGATAGCAGAAACTCATTATCAGATTTATGTGGTAAAGCGAATGATTAGAGGCCTTGGGGTTGAAACAACCTTAACCTATTCTCAAACTTTAAATATGTAAGAACGAGCCGTCTCTTGACTGGACCGCTCGACGATTGAGAGTTTCTAGTGGGCCATTTTTGGTAAGCAGAACTGGCGATGCGGGATGAACCGAACGCGAGGTTAAGGTGCCGGAATTCACGCTCATCAGACACCACAAAAGGTGTTAGTTCATCTAGACAGCAGGACGGTGGCCATGGAAGTCGGAATCCGCTAAGGAGTGTGTAACAACTCACCTGCCGAATGAACTAGCCCTGAAAATGGATGGCGCTTAAGCGTGATACCCATACCTCGCCGTCAGTGTTGAAGTGATGCACTGACGAGTAGGCAGGCGTGGAGGTCAG-------------------------------------------------------------------------------------------------------------------------------------------------------------------------------------------------------------------------------------------------------------------------------------------------------------------------------------------------------------------------------------------------------------------------------------------------------------------------------------------------------------------------------------------------------------------------------------------------------------------------------------------------------------------------------------------------------------------------------------------------------------------------------------------------
	'JG270502_Inocybe_aeruginascens'    TTGAATAAACTTGAACAGGCTGTTGCTGGCCCCTTG-GGGTACGTGCACGCTTGTCATCTTTATTTCTCCAACTGTGCACATCTTGTAGACCTGGGAAATTGATT-----TCTTTCGAGTTGGGACTGCTGTGCTTTTTTCAGTCAGCTTTGCCTTGCATTTTTCAGGTCTATGTCATTTTCACAAACCTATGAATCTGTTTAGAATGTTGAATCAGGTCCTTTTGTACCTATAAAGTTATATATA--CAACTTTCAGCAACGGATCTCTTGGCTCTCGCATCGATGAAGAACGCAGCGAAATGCGATAAGTAATGTGAATTGCAGAATTCAGTGAATCATCGAATCTTTGAACGCATCTTGCGCTCCTTGGTATTCCGAGGAGCATGCCTGTTTGAGTGTCATTT--AAGTTCTCAACCACATTGATTGTTTTTGGTGTGGCTTGGATTTGGGGGKTTTYTTTGCAGGCTTTGGAAAYGAAGTCTGCTCCCCTGAAATGCATTAGTAGTATCTGAGCAGAAAAACTACTACAGGTGTGATAATTTATCTATGCCTTGGTAAACTGCATGAACAGATTGCACTGCTTATAACAAACCCCTTT-----------TTAAGCATATCAATAAGCGGAGGAAAAGAAACTAACAAGGATTCCCCTAGTAACTGCGAGTGAAGCGGGAAAAGCTCAAATTTGAAATCTGGCAGTTCTTGACTGTCCGAGTTGTAATCTAGAGAAGTGTTACCTGTGCTGGACCGTGTACAAGTCTCCTGGAATGGAGCATCATAGAGGGTGAGAATCCCGTCTTTGACATGGACTACCTGTACATTATGGTGCGCTCTCAAAGAGTCGAGTTGTTTGGGAATGCAGCTCAAAATGGGTGGTAAATGCCATCTAAAGCTAAATATTGGCGAGAGACCGATAGCGAACAAGTACCGTGAGGGAAAGATGAAAAGAACTTTGGAAAGAGAGTTAAACAGTACGTGAAATTGCTGAAAGGGAAACGCTTGAAGTCAGTCGCGTCGGCTAGAAATCAGCCTTGCTCTTGCTTGGTGTACTTTCTGGTTGACGGGTCAGCATCAATTTTGACCATTGGATAAAGTCTTTGGGAATGTGGCATCTTAGGATGTGTTATAGCCCATCGTCGCATACAGTGGTTGGGATTGAGGAACTCAGCACGCCGCAAGGCCGGGTTTCGACCACGTTCGTGCTTAGGATGCTGGCATAATGGCTTTAATCGACCCGTCTTGAAACACGGACCAAGGAGTCTAACATGCCTGCGAGTGTTTGGGTGGAAAACCCATGCGCGTAATGAAAGTGAAAGTTGAGATCCCCCTCAGAAAGGGAGCATTGACGCCCGGACCAGACCTTCTGTGACGGATCCGCGGTAGAGCATGCATGTTGGGACCCGAAAGATGGTGAACTATGCCTGAATAGGGTGAAGCCAGAGGAAACTCTGGTGGAGGCTCGTAGCGATTCTGACGTGCAAATCGATCGTCAAATTTGGGTATAGGGGCGAAAGACTAATCGAACCATCTAGTAGCTGGTTCCTGCCGAAGTTTCCCTCAGGATAGCAGAAACTCATTATCAGATTTATGTGGTAAAGCGAATGATTAGAGGCCTTGGGGTTGAAACAACCTTAACCTATTCTCAAACTTTAAATATGTAAGAACGAGCCGTCTCTTGACTGGACCGCTCGACGATTGAGAGTTTCTAGTGGGCCATTTTTGGTAAGCAGAACTGGCGATGCGGGATGAACCGAACGCGAGGTTAAGGTGCCGGAATTCACGCTCATCAGACACCACAAAAGGTGTTAGTTCATCTAGACAGCAGGACGGTGGCCATGGAAGTCGGAATCCGCTAAGGAGTGTGTAACAACTCACCTGCCGAATGAACTAGCCCTGAAAATGGATGGCGCTTAAGCGTGATACCCATACCTCGCCGTCAGTGTTGAAGTGATGCACTGACGAGTAGGCAGGCGTGGAGGTCAG-------------------------------------------------------------------------------------------------------------------------------------------------------------------------------------------------------------------------------------------------------------------------------------------------------------------------------------------------------------------------------------------------------------------------------------------------------------------------------------------------------------------------------------------------------------------------------------------------------------------------------------------------------------------------------------------------------------------------------------------------------------------------------------------------
	'JV4986_Inocybe_melanopus'          TTGAATAAAC-TGAAC-GGCTGTTGCTGACCCTTTT-GGGTATGTGCACGCTTGTCATCTTTATTTCTCCAACTGTGCACATATTGTAGACCTTTAAGGTT------------------TTGGGACTGCTA-GCTTTTTGCC-----CTTTGCAT---ATTTTCTGGGTCTATGTCATTTTTACAAACCTATGAATCTGTTTAGAATGTTGAATCAGGTCCTTTTGTACCTATAAGTTTGTA-ATA--CAACTTTCAGCAACGGATCTCTTGGCTCTCGCATCGATGAAGAACGCAGCGAAATGCGATAAGTAATGTGAATTGCAGAATTCAGTGAATCATCGAATCTTTGAACGCATCTTGCGCTCCTTGGTATTCCGAGGAGCATGCCTGTTTGAGTGTCATTC--AAGTTCTCAACCACATTGACATTTTTTGATGTGGCTTGGATGTGGGGGA------TGCGGGCTTTTTAAATGAAGTCAGCTCTCCTGAAATGCATTAGTAGTATCTGAGC------ACTACTACAGGTGTGATAATTTATCTATGCCTTGGTGTTCTGCATGAACAGATTGCGCTGCTTCTAATTCGCTTTTTTAATGAATTT--TTAAGCATATCAATAAGCGGAGGAAAAGAAACTAACAAGGATTCCCCTAGTAACTGCGAGTGAAGCGGGAAGAGCTCAAATTTGAAATCTGGCAGTTGTTGACTGTCCGAGTTGTAATCTAGAGAAGTGTTACCAGTGCTGGACCGTGTACAAGTCTCCTGGAATGGGGCATCATAGAGGGTGAGAATCCCGTCTTTGGCACGGACTACCTGTACATCATGGTACGCTCTCAAAGAGTCGAGTTGTTTGGGAATGCAGCTCAAAATGGGTGGTAAATGCCATCTAAAGCTAAATATTGGCGAGAGACCGATAGCGAACAAGTACCGTGAGGGAAAGATGAAAAGAACTTTGGAAAGAGAGTTAAACAGTACGTGAAATTGCTGAAAGGGAAACGCTTGAAGTCAGTCACGTTGGCTAGAAATCAGCCTTGCTCTTGCTTGGTGTACTTTCTGGTTGATGGGTCAGCATCAATTTTGATCATTGGATAAAGTCATTGGGAATACT---------------------CCCTGTGTCGTATACAGTGGTTGGGATTGAGGAATTCAGCACGCCGCAAGGCAGGGTTTCGACCACGTTCGTGCTTAGGATGCTGGCATAATGGCTTTAATCGACCCGTCTTGAAACACGGACCAAGGAGTCTAACATGCCTGCGAGTGTTTGGGTGGAAAACCCATGCGCGTAATGAAAGTGAAAGTTGAGATCCCCTTCAAACAGGGAGCATTGACGCCCGGACCAGAGCTTTTGTGACGGATCCGCGGTAGAGCATGTATGTTGGGACCCGAAAGATGGTGAACTATGCCTGAATAGGGTGAAGCCAGAGGAAACTCTGGTGGAGGCTCGTAGCGATTCTGACGTGCAAATCGATCGTCAAATTTGGGTATAGGGGCGAAAGACTAATCGAACCATCTAGTAGCTGGTTCCTGCCGAAGTTTCCCTCAGGATAGCAGAAACTCATTATCAGATTTATGTGGTAAAGCGAATGATTAGAGGCCTTGGGGTTGAAACAACCTTAACCTATTCTCAAACTTTAAATATGTAAGACCGAGCCGTCTCTTGACTGGACCGCTCGACGATTGAGAGTTTCTAGTGGGCCATTTTTGGTAAGCAGAACTGGCGATGCGGGATGAACCGAACGCGAGGTTAAGGTGCCGGAATTCACGCTCATCAGACACCACAAAAGGTGTTAGTTCGTCTAGACAGCAGGACGGTGGCCATGGAAGTCGGAAT---------------------------------------------------------------------------------------------------------------------------------------------------------------------------------------------------------------------------------------------------------------------------------------------------------------------------------------------------------------------------------------------------------------------------------------------------------------------------------------------------------------------------------------------------------------------------------------------------------------------------------------------------------------------------------------------------------------------------------------------------------------------------------------------------------------------------------------------------------------------------------------------------------------------------------------
	'BJ920904_Inocybe_melanopus'        TTGAATAAACTTGAACAGGCTGTTGCTGACCCTTTT-GGGTATGTGCACGCTTGTCATCTTTATTTCTCCAACTGTGCACATATTGTAGACCTTTAAGGTT------------------TTGGGACTGCTA-GCTTTTTGCC-----CTTTGCAT---ATTTTCTGGGTCTATGTCATTTTTACAAACCTATGAATCTGTTTAGAATGTTGAATCAGGTCCTTTTGTACCTATAAGTTTGTA-ATA--CAACTTTCAGCAACGGATCTCTTGGCTCTCGCATCGATGAAGAACGCAGCGAAATGCGATAAGTAATGTGAATTGCAGAATTCAGTGAATCATCGAATCTTTGAACGCATCTTGCGCTCCTTGGTATTCCGAGGAGCATGCCTGTTTGAGTGTCATTC--AAGTTCTCAACCACATTGACATTTTTTGATGTGGCTTGGATGTGGGGGA------TGCGGGCTTTTTAAATGAAGTCAGCTCTCCTGAAATGCATTAGTAGTATCTGAGC------ACTACTACAGGTGTGATAATTTATCTATGCCTTGGTGTTCTGCATGAACAGATTGCGCTGCTTCTAATTCGCTTTTTTAATGAATTT--TTAAGCATATCAATAAGCGGAGGAAAAGAAACTAACAAGGATTCCCCTAGTAACTGCGAGTGAAGCGGGAAGAGCTCAAATTTGAAATCTGGCAGTTGTTGACTGTCCGAGTTGTAATCTAGAGAAGTGTTACCAGTGCTGGACCGTGTACAAGTCTCCTGGAATGGGGCATCATAGAGGGTGAGAATCCCGTCTTTGGCACTGACTACCTGTACATCATGGTACGCTCTCAAAGAGTCGAGTTGTTTGGGAATGCAGCTCAAAATGGGTGGTAAATGCCATCTAAAGCTAAATATTGGCGAGAGACCGATAGCGAACAAGTACCGTGAGGGAAAGATGAAAAGAACTTTGGAAAGAGAGTTAAACAGTACGTGAAATTGCTGAAAGGGAAACGCTTGAAGTCAGTCACGTTGGCTAGAAATCAGCCTTGCTCTTGCTTGGTGTACTTTCTGGTTGATGGGTCAGCATCAATTTTGATCATTGGATAAAGGTCTTGGGAATACT---------------------CCCTGTGTCGTATACAGTGGTTGGGATTGAGGAATTCAGCACGCCGCAAGGCAGGGTTTCGACCACGTTCGTGCTTAGGATGCTGGCATAATGGCTTTAATCGACCCGTCTTGAAACACGGACCAAGGAGTCTAACATGCCTGCGAGTGTTTGGGTGGAAAACCCATGCGCGTAATGAAAGTGAAAGTTGAGATCCCCTTCAAACAGGGAGCATTGACGCCCGGACCAGAGCTTTTGTGACGGATCCGCGGTAGAGCATGTATGTTGGGACCCGAAAGATGGTGAACTATGCCTGAATAGGGTGAAGCCAGAGGAAACTCTGGTGGAGGCTCGTAGCGATTCTGACGTGCAAATCGATCGTCAAATTTGGGTATAGGGGCGAAAGACTAATCGAACCATCTAGTAGCTGGTTCCTGCCGAAGTTTCCCTCAGGATAGCAGAAACTCATTATCAGATTTATGTGGTAAAGCGAATGATTAGAGGCCTTGGGGTTGAAACAACCTTAACCTATTCTCAAACTTTAAATATGTAAGACCGAGCCGTCTCTTGACTGGACCGCTCGACGATTGAGAGTTTCTAGTGGGCCATTTTTGGTAAGCAGAACTGGCGATGCGGGATGAACCGAACGCGAGGTTAAGGTGCCGGAATACACGCTCATCAGACACCACAAAAGGTGTTAGTTCGTCTAGACAGCACGACGGTGGCCATGGAAGTCGGAAT---------------------------------------------------------------------------------------------------------------------------------------------------------------------------------------------------------------------------------------------------------------------------------------------------------------------------------------------------------------------------------------------------------------------------------------------------------------------------------------------------------------------------------------------------------------------------------------------------------------------------------------------------------------------------------------------------------------------------------------------------------------------------------------------------------------------------------------------------------------------------------------------------------------------------------------
	'TAA185135_Inocybe_melanopus'       TTGAAT-AACTTGAACAGGCTGTTGCTGACCCTTTT-GGGTATGTGCACGCTTGTCATCTTTATTTCTCCAACTGTGCACATATTGTAGACCTTTAAGGTT------------------TTGGGACTGCTA-GCTTTTTGCC-----CTTTGCAT---ATTTTCTGGGTCTATGTCATTTTTACAAACCTATGAATCTGTTTAGAATGTTGAATCAGGTCCTTTTGTACCTATAAGTTTGTA-ATA--CAACTTTCAGCAACGGATCTCTTGGCTCTCGCATCGATGAAGAACGCAGCGAAATGCGATAAGTAATGTGAATTGCAGAATTCAGTGAATCATCGAATCTTTGAACGCATCTTGCGCTCCTTGGTATTCCGAGGAGCATGCCTGTTTGAGTGTCATTC--AAGTTCTCAACCACATTGACATTTTTTGATGTGGCTTGGATGTGGGGGA------TGCGGGCTTATTAAATGAAGTCAGCTCTCCTGAAATGCATTAGTAGTATCTGAGC------ACTACTACAGGTGTGATAATTTATCTATGCCTTGGTGTTCTGCATGAACAGATTGCGCTGCTTCTAATTCGCTTTTTTAATGAAT----------------------------------------------------------------------------------------------------------------------------------------------------------------------------------------------------------------------------------------------------------------------------------------------------------------------------------------------------------------------------------------------------------------------------------------------------------------------------------------------------------------------------------------------------------------------------------------------------------------------------------------------------------------------------------------------------------------------------------------------------------------------------------------------------------------------------------------------------------------------------------------------------------------------------------------------------------------------------------------------------------------------------------------------------------------------------------------------------------------------------------------------------------------------------------------------------------------------------------------------------------------------------------------------------------------------------------------------------------------------------------------------------------------------------------------------------------------------------------------------------------------------------------------------------------------------------------------------------------------------------------------------------------------------------------------------------------------------------------------------------------------------------------------------------------------------------------------------------------------------------------------------------------------------------------------------------------------------------------------------------------------------------------------------------------------------------------------------------------------------------------------------------------------------------------------------------------------------------------------
	'SJ020824_Inocybe_hystrix'          TTGAATAAACTTGAGCAGGCTGTTGCTGTCTCCCACGGTGTATGTGCACGCTTGCCATCTTTATTTCTCCAACTGTGCACATATTGTAGACCTGGAAAGTTGATTGATTTATTTTCGAGTTGGAACTGCTGTGCTCTTTGAAGTCAGCTTTGCCTTGCATTTTCTGGGTCTATGTCACTTTTACAAACCTTTGAATCTGTTTATAATGTTGAATCAGGTCCTTTTGTACCTATAAAGTTATATATA--CAACTTTCAGCAACGGATCTCTTGGCTCTCGCATCGATGAAGAACGCAGCGAAATGCGATAAGTAATGTGAATTGCAGAATTCAGTGAATCATCGAATCTTTGAACGCATCTTGCGCTCCTTGGTATTCCGAGGAGCATGCCTGTTTGAGTGTCATTT--AAGTTCTCAACCACAACAGTCTTTTCTGGTGTGGCTTGGATGTGGGGGGTATTTTTGCAGGCTTTGGAAATGAAGTCGGCTCCCCTGAAATGCATTAGTAGTATCTGAGCAGAAAAACTACTACAGGTGTGATAACTTATCTATGCCTTGGTATTCTGCATGAATGGATTGCACTGCTTACAACAAACCTTTTTGACAAATTT--TTAAGCATATCAATAAGCGGAGGAAAAGAAACTAACAAGGATTCCCCTAGTAACTGCGAGTGAAGCGGGAAAAGCTCAAATTTGAAATCTGGCAGTCCTTGACTGTCCGAGTTGTAATCTAGAGAAGTGTTACCTGTGCTGGACCGTGTACAAGTCTTCTGGAATGGAGCATCATAGAGGGTGAGAATCCCGTCTTTGACACGGACTACCTGCGCGTCATGGTGCACTCTCAAAGAGTCGAGTTGTTTGGGAATGCAGCTCAAAATGGGTGGTAAATGCCATCTAAAGCTAAATATTGGCGAGAGACCGATAGCGAACAAGTACCGTGAGGGAAAGATGAAAAGAACTTTGGAAAGAGAGTTAAACAGTACGTGAAATTGCTGAAAGGGAAACGCTTGAAGTCAGTCGCGTTGGCTAGGAATCAGCCTTGCTCTTGCATGGTGTACTTTCTGGTTGACGGGTCAGCATCAATTTTGACCATTGGAAAAAGTCTTTGGGAATGTGGCATCTTAGGATGTGTTATAGCCCAATGTCGCATGCAGTGGTTGGGATTGAGGAACTCAGCACGCCGCAAGGCCGGGTTTCGACCACGTTCGTGCTTAGGATGCTGGCATAATGGCTTTAATCGACCCGTCTTGAAACACGGACCAAGGAGTCTAACATGCCTGCGAGTGTTTGGGTGGAAAACCCATGCGCGAAATGAAAGTGAAAGTTGAGATCCCCTTCAAACAGGGAGCATTGACGCCCGGACCAGAGCTTTTGTGACGGATCCGCGGTAGAGCATGTATGTTGGGACCCGAAAGATGGTGAACTATGCCTGAATAGGGTGAAGCCAGAGGAAACTCTGGTGGAGGCTCGTAGCGATTCTGACGTGCAAATCGATCGTCAAATTTGGGTATAGGGGCGAAAGACTAATCGAACCATCTAGTAGCTGGTTCCTGCCGAAGTTTCCCTCAGGATAGCAGAAACTCATTATCAGATTTATGTGGTAAAGCGAATGATTAGAGGCCTTGGGGTTGAAACAACCTTAACCTATTCTCAAACTTTAAATATGTAAGAACGAGCCGTCTCTTGACTGGACCGCTCGACGATTGAGAGTATCTAGTGGGCCATTTTTGGTAAGCAGAACTGGCGATGCGGGATGAACCGAACGCGAGGTTAATGTGCCGGAATTCACGCTCATCAGACACCACAAAAGGTGTTAGTTCATCTAGACAGCACGACGGTGGCCATGGAAGTTGGAAT---------------------------------------------------------------------------------------------------------------------------------------------------------------------------------------------------------------------------------------------------------------------------------------------------------------------------------------------------------------------------------------------------------------------------------------------------------------------------------------------------------------------------------------------------------------------------------------------------------------------------------------------------------------------------------------------------------------------------------------------------------------------------------------------------------------------------------------------------------------------------------------------------------------------------------------
	'HRL1184_Inocybe_hystrix'           TTGAATAAACTTGAGCAGGCTGTTGCTGTCTCCCACGGTGTATGTGCACGCTTGCCATCTTTATTTCTCCAACTGTGCACATATTGTAGACCTGGAAAGTTGATTGATTTATTTTCGAGTTGGAACTGCTGTGCTCTTTGAAGTCAGCTTTGCCTTGCATTTTCTGGGTCTATGTCACTTTTACAAACCTTTGAATCTGTTTAGAATGTTGAATCAGGTCCTTTTGTACCTATAAAGTTATATATA--CAACTTTCAGCAACGGATCTCTTGGCTCTCGCATCGATGAAGAACGCAGCGAAATGCGATAAGTAATGTGAATTGCAGAATTCAGTGAATCATCGAATCTTTGAACGCATCTTGCGCTCCTTGGTATTCCGAGGAGCATGCCTGTTTGAGTGTCATTT--AAGTTCTCAACCACAACAGTCTTTTCTGGTGTGGCTTGGATGTGGGGGGTATTTTTGCAGGCTTTGGAAATGAAGTCAGCTCCCCTGAAATGCATTAGTAGTATCTGAGCAGAAAAACTACTACAGGTGTGATAACTTATCTATGCCTTGGTATTCTGCATGAATGGATTGCACTGCTTACAACAAACCTTTTTGACAAATTT--------------------------------------------------------------------------------------------------------------------------------------------------------------------------------------------------------------------------------------------------------------------------------------------------------------------------------------------------------------------------------------------------------------------------------------------------------------------------------------------------------------------------------------------------------------------------------------------------------------------------------------------------------------------------------------------------------------------------------------------------------------------------------------------------------------------------------------------------------------------------------------------------------------------------------------------------------------------------------------------------------------------------------------------------------------------------------------------------------------------------------------------------------------------------------------------------------------------------------------------------------------------------------------------------------------------------------------------------------------------------------------------------------------------------------------------------------------------------------------------------------------------------------------------------------------------------------------------------------------------------------------------------------------------------------------------------------------------------------------------------------------------------------------------------------------------------------------------------------------------------------------------------------------------------------------------------------------------------------------------------------------------------------------------------------------------------------------------------------------------------------------------------------------------------------------------------------------------------------------
	'PBM3300_Inocybe_hystrix'           TTGAATAAACTTGAGCAGGCTGTTGCTGTCTCCCACGGTGTATGTGCACGCTTGCCATCTTTATTTCTCCAACTGTGCACATATTGTAGACCTGGAAAGTTGATTGATTTATTTTCGAGTTGGAACTGCTGTGCTCTTTGAAGTCAGCTTTGCCTTGCATTTTCTGGGTCTATGTCACTTTTACAAACCTTTGAATCTGTTTAGAATGTTGAATCAGGTCCTTTTGTACCTATAAAGTTATATATA--CAACTTTCAGCAACGGATCTCTTGGCTCTCGCATCGATGAAGAACGCAGCGAAATGCGATAAGTAATGTGAATTGCAGAATTCAGTGAATCATCGAATCTTTGAACGCATCTTGCGCTCCTTGGTATTCCGAGGAGCATGCCTGTTTGAGTGTCATTT--AAGTTCTCAACCACAACAGTCTTTTCTGGTGTGGCTTGGATGTGGGGGGTATTTTTGCAGGCTTTGGAAATGAAGTCGGCTCCCCTGAAATGCATTAGTAGTATCTGAGCAGAAAAACTACTACAGGTGTGATAACTTATCTATGCCTTGGTATTCTGCATGAATGGATTGCACTGCTTACAACAAACCTTTTTGACAAAT---------CATATCAATAAGCGGAGGAAAAGAAACTAACAAGGATTCCCCTAGTAACTGCGAGTGAAGCGGGAAAAGCTCAAATTTGAAATCTGGCAGTCCTTGACTGTCCGAGTTGTAATCTAGAGAAGTGTTACCTGTGCTGGACCGTGTACAAGTCTTCTGGAATGGAGCATCATAGAGGGTGAGAATCCCGTCTTTGACACGGACTACCTGCGCGTCATGGTGCACTCTCAAAGAGTCGAGTTGTTTGGGAATGCAGCTCAAAATGGGTGGTAAATGCCATCTAAAGCTAAATATTGGCGAGAGACCGATAGCGAACAAGTACCGTGAGGGAAAGATGAAAAGAACTTTGGAAAGAGAGTTAAACAGTACGTGAAATTGCTGAAAGGGAAACGCTTGAAGTCAGTCGCGTTGGCTAGGAATCAGCCTTGCTCTTGCATGGTGTACTTTCTGGTTGACGGGTCAGCATCAATTTTGACCATTGGAAAAAGTCTTTGGGAATGTGGCATCTTAGGATGTGTTATAGCCCAATGTCGCATGCAGTGGTTGGGATTGAGGAACTCAGCACGCCGCAAGGCCGGGTTTCGACCACGTTCGTGCTTAGGATGCTGGCATAATGGCTTTAATCGACCCGTCTTGAAACACGGACCAAGGAGTCTAACATGCCTGCGAGTGTTTGGGTGGAAAACCCATGCGCGAAATGAAAGTGAAAGTTGAGATCCCCTTCAAACAGGGAGCATTGACGCCCGGACCAGAGCTTTTGTGACGGATCCGCGGTAGAGCATGTATGTTGGGACCCGAAAGATGGTGAACTATGCCTGAATAGGGTGAAGCCAGAGGAAACTCTGGTGGAGGCTCGTAGCGATTCTGACGTGCAAATCGATCGTCAAATTTGGGTATAGGGGCGAAAGACTAATCGAACCATCTAGTAGCTGGTTCCTGCCGAAGTTTCCCTCAGGATAGCAGAAACTCATTATCAGATTTATGTGGTAAAGCGAATGATTAGAGGCCTTGGGGTTGAAACAACCTTAACCTATTCTCAAACTTTAAATATGTAAGAACGAGCCGTCTCTTGACTGGACCGCTCGACGATTGAGAGTTTCTAGTGGGCCATTTTTGGTAAGCAGAACTGGCGATGCGGGATGAACCGAACGCGAGGTTAAGGTGCCGGAATTCACGCTCATCAGACACCACAAAAGGTGTTAGTTCATCTAGACAGCAGGACGGTGGCCATGGAAGTTGGAATCCGCTAAGGAGTGTGTAACAACTCACCTGCCGAATGAACTAGCCCTGAAAATGGATGGCGCTTAAGCGTGATACCCATACCTCGCCGTCAGTGTTGAAGTGAAGCACTGACGAGTAGGCAGGCGTGGAGGTCAG-------------------------------------------------------------------------------------------------------------------------------------------------------------------------------------------------------------------------------------------------------------------------------------------------------------------------------------------------------------------------------------------------------------------------------------------------------------------------------------------------------------------------------------------------------------------------------------------------------------------------------------------------------------------------------------------------------------------------------------------------------------------------------------------------
	'TR180_02_Inocybe_sp'               ----------------------------------------------------------------------------------------------------------------------------------------------------------------------------------------------------------------------------------------------------------------------------------------------------------------------------------------------------------------------------------------------------------------------------------------------------------------------------------------------------------------------------------------------------------------------------------------------------------------------------------------------------------------GAAACTAACAAGGATTCCCCTAGTAACTGCGAGTGAAGCGGGAAGAGCTCAAATTTGAAATCTGGCAGTTGTCGACTGTCCGAGTTGTAATCTAGAGAAGTGTTACCAGTGCTGGACCGTGTACAAGTCTCCTGGAATGGGGCATCATAGAGGGTGAGAATCCCGTCTTTGACATGGACTACCTGTACATCATGGTGCGCTCTCAAAGAGTCGAGTTGTTTGGGAATGCAGCTCAAAATGGGTGGTAAATGCCATCTAAAGCTAAATATTGGCGAGAGACCGATAGCGAACAAGTACCGTGAGGGAAAGATGAAAAGAACTTTGGAAAGAGAGTTAAACAGTACGTGAAATTGCTGAAAGGGAAACGCTTGAAGTCAGTCGCGTTGGCTAGAAATCAGCCTTGCTCTTGCTTGGTGTACTTTCTGGTTGATGGGTCAGCATCAATTTTGACCATTGGATAAAGGTCTTGGGAAT----------------TGCT----CCCATTGTCGCATACAGTGGTTGGGATTGAGGAATTCAGCACGCCGCAAGGCAGGGTGAAAACCACTTTCGTGCTTAGGATGCTGGCATAATGGCTTTAATCGACCCGTCTTGAAACACGGACCAAGGAGTCTAACATGCCTGCGAGTGTTTGGGTGGAAAACCCATGCGCGTAATGAAAGTGAAAGTTGAGATCCCCTTCAAACAGGGAGCATTGACGCCCGGACCAGAGCTTCTGTGACGGATCCGCGGTAGAGCATGTATGTTGGGACCCGAAAGATGGTGAACTATGCCTGAATAGGGTGAAGCCAGAGGAAACTCTGGTGGAGGCTCGTAGCGATTCTGACGTGCAAATCGATCGTCAAATTTGGGTATAGGGGCGAAAGACTAATCGAACCATCTAGTAGCTGGTTCCTGCCGAAGTTTCCCTCAGGATAGCAGAAACTCATTATCAGATTTATGTGGTAAAGCGAATGATTAGAGGCCTTGGGGTTGAAATAACCTTAACCTATTCTCAAACTTTAAATATGTAAGACCGAGCTGTCTCTTGACTGGACCGCTCGACGATTGAGAGTTTCTAGTGGGCCATTTTTGGTAAGCAGAACTGGCGATGCGGGATGAACCGAACGCGAGGTTAAGGTGCCGGAATTCACGCTCATCAGACACCACAAAAGGTGTTAGTTCGTCTAGACAGCAGGACGGTGGCCATGGAAGTCGGAATCCGCTAAGGAGTGTGTAACAACTCACCTGTCGAATGAACTAGCCCTGAAAATGGATGGCGCTCAAGCGTGATACCCATACCTCGCCGTCAGTGTTGAAGTGACACGCTGACGAGTAGGCAGGCGTGGAGGTCAG-------------------------------------------------------------------------------------------------------------------------------------------------------------------------------------------------------------------------------------------------------------------------------------------------------------------------------------------------------------------------------------------------------------------------------------------------------------------------------------------------------------------------------------------------------------------------------------------------------------------------------------------------------------------------------------------------------------------------------------------------------------------------------------------------
	'Stz3641_Inocybe_melanopus'         ----------------------------------------------------------------------------------------------------------------------------------------------------------------------------------------------------------------------------------------------------------------------------------------------------------------------------------------------------------------------------------------------------------------------------------------------------------------------------------------------------------------------------------------------------------------------------------------------------------------------------------------------------------------------------------------------------------------TCAAATTTGAAATCTGGCAGTTGTTGACTGTCCGAGTTGTAATCTAGAGAAGTGTTACCAGTGCTGGACCGTGTACAAGTCTCCTGGAATGGGGCATCATAGAGGGTGAGAATCCCGTCTTTGGCACGGACTACCTGTACATTATGGTGCGCTCTCAAAGAGTCGAGTTGTTTGGGAATGCAGCTCAAAATGGGTGGTAAATGCCATCTAAAGCTAAATATTGGCGAGAGACCGATAGCGAACAAGTACCGTGAGGGAAAGATGAAAAGAACTTTGGAAAGAGAGTTAAACAGTACGTGAAATTGCTGAAAGGGAAACGCTTGAAGTCAGTCACGTTGGCTAGAAATCAGCCTTGCTCTTGCTTGGTGTACTTTCTGGTTGATGGGTCAGCATCAATTTTGACCATTGGATAAAGGTCTTGGGAATACT---------------------CCCTGTGTCGTATACAGTGGTTGGGATTGAGGAATTCAGCACGCCGCAAGGCAGGGTTTCGACCACGTTCGTGCTTAGGATGCTGGCATAATG------------------------------------------------------------------------------------------------------------------------------------------------------------------------------------------------------------------------------------------------------------------------------------------------------------------------------------------------------------------------------------------------------------------------------------------------------------------------------------------------------------------------------------------------------------------------------------------------------------------------------------------------------------------------------------------------------------------------------------------------------------------------------------------------------------------------------------------------------------------------------------------------------------------------------------------------------------------------------------------------------------------------------------------------------------------------------------------------------------------------------------------------------------------------------------------------------------------------------------------------------------------------------------------------------------------------------------------------------------------------------------------------------------------------------------------------------------------------------------------------------------------------------------------------------------------------------------------

;

END;
